# Supplementary material for: The evolution of the metazoan Toll receptor family and its expression during protostome development
Source: BMC Ecol Evol. 2021 Nov 22;21:208. doi: 10.1186/s12862-021-01927-1 (PMC8609888; doi:10.1186/s12862-021-01927-1)
Supplement: Supplementary file 1 — Additional file 1: Table S1. Sequences included in the phylogenetic analysis. [file 12862_2021_1927_MOESM1_ESM.csv]

SEARCH IN GENOME/TRANSCRIPTOME
Species	Group	Seq_name	Sequence	.	LRRfinder analysis	Complete sequence?	Type
Membranipora membranacea	Bryozoa	Mme-TLRβ3	MVESLSIFLKLVWLFCPYLVDGSVCPQYCHCSEASTDCTIIKGNPFPLSLDPKTKILQIDYKGNESFTLTGEMLDYYPHLVELTIKGNLDHVAERAFQRSKLLRNLTIHYSTLKVLHYNIFGDENDLDTLILSDNRLLPQLPFEIFSSLTELRSLDLSYNDFRVCNGKDSIGEEFKQLRQLQSLNLAGLGSEEDCKGISHNFFAPIEHVTHLNLSESGFFHGDLSILKPLSGLTFLSLNNVSPFNKCPSKVQSLFGNLSTTLQLIEAERWRYQGPLDTLCYFNNETLSGLQNMTDLAFISFEYGDRPFATVLRKGVFRFLTHLQSLNFGWSRIATIEDGALDGLKISKLRLQHNPIGQQPIWGAGRNQPMESVLELDLSDCGIFTDASFNYNASFLLQS…	,	12LRR-LRRCT	YES	V-type
Membranipora membranacea	Bryozoa	Mme-TLRβ4	EIYNIAPFNECPRLAKDLFGNLSSSIKFIQARSWRTDRKLKPNCTITGETLSGLTNLKQLSTLDFEYGDSIFGNTLLKGVIQQLTQLRQLHLGWCRITELEDGALAGLQLTNLELTGNPLGNDQFWPNGYNRSMDTIDLLVLKQCTITAEDNFPFYANFIVQNFPSLLQLDLSKNIMYRLPTFLKNGSLYTSNLSLSLNLHSNVLHQIKEGEVTALCQTFPNLKKLDLSDNYMTLIETMCVSLQELHINGNNLYVNPEPNFKTIKSLRHLTYLDLSDNSLPSIPNDLFDNMPKLKTLKMISNLISSLDRRQFIHNSQLRTLDMTKNLLETFHVSVFANDTLIKALSLRTNKISMFDETFTQFVDSTSTLTYLRIENNSFDCSCGQLYFQKWANSSKKLQ…	,	9LRR-LRRCT	NO	Non-classified
Membranipora membranacea	Bryozoa	Mme-TLRα	SSQECYVSECRMTKFALLFLLALFTDTRAISTGCNIECESLPLVPPRWGHNSREVSNLAQKCVVQEKCNLDINDILFNKTTHDVQDPDSVYISIDLHITCLDQASLEFTDTKMLNHSILATIRHEDCDITWESLAYLGTRVHLLHIETVVTPQSPPPPPQLPADTAIPDGLTEISHLQLTFVNITDTLDIEPYLMTTQSSLRSVGSLSIQCFEGDRRANHNCTTPVVNFNHTKLPDMLPNLQALTLTGVFPLNTTANLSFPWDLKSMALPLNLTHSKFKKQLYSDGFITQKGDNKFSRDLVVAGNMLIDISQICPYERHLNVLSIRYYGLRSIPADCFTPDHGEKSQLFYIDLSRNYLTELPSTLFRGLECLTDLYMAHNPITKLEIGTFDDLSKLRTL…	,	3LRR-LRRCT-2LRR-LRRCT	NO	P-type
Membranipora membranacea	Bryozoa	Mme-TLRβ5	MKLLRSVITHSLWMAVLVETVQCGSRYSRESELCPTGCHCQGCVVDCKSRHLHSIPSPFSPDTCSIKLSKNFISSIQAGAFSNLPNLTSVDLSNNRITEVDNKAFTNSPSLSSLSLASNSLQTVETSFFYPIPNIQILDISQNQLKSIPEIRSTGKLKYLYLAGNQLTEFKFGPGYLTATYLTRITLSNNPKVTEIRRDDFKSLSKSTKVASLKLSRCSISSVESGSFLPFSPYLVTLSLSQNPQLNSSTLQTILADFKDSTKLKSLDLSKLGLEGYVNASTFIALGSSSALMKLDLSFNAQMRGIDEGAFDALTDLQVLYITSANLANQPQLSSNHKLTDLDMSYNNFKILHETRFPKSLTRLRLGRNRITDLRSRVFSQLTSLQELDLSKNSLVRLE…	,	18LRR-LRRCT	YES	V-type
Membranipora membranacea	Bryozoa	Mme-TLRβ2	MAMMVCTKDMTSIGKEFKSLISLQKLVLDRLGQSTPCYSITADYFEPVAHVTDIRLSHTGFFAAGPTVLNRLTKLQNLSMSNVSPFKECPREAKQLFDNLPRTLVSLKAHDWKTSFAMNQSCTIDEDTLSGLKKLPNLKSIEFRYSDKVFGEAISETLFQNFPALETLDLGWCRFNNIATGAFKGLNLLDLSLNMNQLGSREFWPFGPDNQNLTSTVKRLDISHCGIVALHYYAFFIAKTFPNLEFLDLSNNMLQYLPNFHQKDKITPISEIRRLHLERNSIRELSGDHMNNICNIMPKLQSLSAYNNHISNLSDLCISLRYLSLDHNLLWKNADSNFKAISLLRNLEYLDLDTNNLTFIRNHTFDHMPNLNTLILSANNLKHIDDQAFIHNYNLATLL…	,	11LRR-LRRCT	YES	V-type
Membranipora membranacea	Bryozoa	Mme-TLRβ1	MLSLHIIHLTNILDLLWTGSLMPGERFTILFAVITASIALVSGSVCKIDGCIICNSDMAVCDTNSTTGAIPQNLASSMTYLTVKHYSGPPVKMSPAMFKRYRNLTDIIISGNFIGIEPETFAGLTLKYVSITYTNISSLPDDAFGVKTNIRELFLHNNKFTVIPLSLFNSFTRISKLDFSYNPIDICNSNVTSIGEEFAQLKTLMHLFLSGIGTDVRNCTNIGDDFFKPIAHLSYLLNISESCFFTGSTAVLSGLRKIQVLDMSSVYPFTECPGRAGDFLLNLPANAALQKLIAHNWRSQVKEVESDCTIVPKTLQGLNSTKLKNFQLLDFEGCDMAFGKTLPDSMFLNMNSLEKIHLSFTGISHIADNALRGVDIIELYLNGNPFGTRPFTIGSTAGR…	,	14LRR-LRRCT	YES	V-type
Galacthowenia	ANNELIDA	Goc-TLRγ23	MKYGSMFLRSLELICVICMFMTVTPMANVTKQTDNGYKRSCVDCLNTSVSEQNVSKNNSSIRDYSVNMHGSGDERNTKKCPTLTGCQVCNATHFICDSSYLGNIPQNLPTTLLYMQMITRNDSFTAIQDNDFISYPNLTYLDISFNRDIDTFTNYSFRGLQHVKTLKCQYCFYSNYKYVSPILFQSMNSLRHLDFLHGRNLGLDNLLLVLESIPHGTEVDYIDFSFVNDDVAAYEIKLSKITVLRRLKVKTLKLDNNNIVKLETGISRVLVSLTYLSLRENKLIGSHSIAFSDLFFMYNLEVINIGGNAFMPLTNRELRRTKLEQCAPLPLHLEKVYFDYFKSYFYYAFQDVLCVNLPNNLKIIDLTASGPFELNATFSGLERLEYFSLQSGSVSIINS…	,	3LRR-LRRCT-LRR-LRRCT	YES	P-type
Galacthowenia	ANNELIDA	Goc-TLRγ17	MITSWWVGSSHFYNIHNRIMRFCLDLNFKMESTLYSVMIFVIFVLNDAAVETTMKERMERLLRVQVRGLINGKIMDNLAILIHAQTTNDTLNFNTSLNTLCDGKIANSMKKIFATYQRFGLPDRQIKMCASPECSCIGTNRNCSFVHLGSMLSFDENITDFTWRFSEILDQTSTGMLFIWYPKLTYLDIRGACIPALYQDEMNVPLETLMVGNFDGHCDIIRPMQFTYFKQLRVFHLEHVISSYNAYAREGFYFLDIMRGLHASPIERVSFNEIFMDTDNYTLGWVTLSYLQHAPLRKLTLDGAGIKHVDFNILYESMDRESSFSIGYLTKTFIFPSKEISQSKLCTDGIDMKWDYLWMAHYIPEVIKFCQEAMVNYNTANTPMNTTQFNFWINHLNVT…	,	LRR-LRRCT-4LRR-LRRCT	YES	P-type
Galacthowenia	ANNELIDA	Goc-TLRβ11	PIFYFESFRFYGSLWIVVVLSVTPSYMDARARQRSLYKLKEFRQRSDRLPNRYYSRATPAGDGRAKAAVNLALGTTCPEHCTCDDMSKAVVCLRGYKYKTLDQLLNVVPQYTEQLWLRNFNFGYLREKQFAQLRNLVDITLENCNVYFIDENAFQGISAKFRTLQLFGKNESIHYITFKTFFPIANATKLVLGCISNIENNTFEAFNELNSLTLVCTDLSEKEEIFRPLRSLKTFKMEDLGLRQIPQFINYFPALQTLYLSGNEIKQIAFPEEMLKRNKLEIYLSDNNIESITIENMMTLQHVWQLSLMLLRNNLSYYEPGSFKYIMSWKNLFLGQNHELENENMKAILSDLENKTIECLDIAATGLNIETLDGAWFMPLEKSNIQILTMADNIVGRVE…	,	4LRR-LRRCT	NO	Non-classified
Galacthowenia	ANNELIDA	Goc-TLRγ16	MITSWWVGSSHFYNIHNRIMRFCLDLNFKMESTLYSVMIFVIFVLNDAAVETTMKERMERLLRVQVRGLINGKIMDNLAILIHAQTTNDTLNFNTSLNTLCDGKIANSMKKTFANYQKFSLPERQIEVCASQECSCIGTNRHCSYARLGSMFNFDENITDLTWTFSEIPAQMNMLFIWYPKLTYLDIRGACIPELYQDEMNVPLETLMVGNFDGHCDIIRPMQFTYFKQLRVFHLEHVISSYNAREGFYFLDIMRGLHASPIERVSFNEIFMDTDNYTLGWVTLSYLQHAPLRKLTLDGAGIKHVDFNILYESMDRESSFSIGYLTKTFIFPSKEISQSKLCTDGIDMKWDYLWMAHYIPEVIKFCQEAMVNYYTANTPMNTTQFNFWIKYLDLNVTIS…	,	LRR-LRRCT-3LRR-LRRCT	YES	P-type
Galacthowenia	ANNELIDA	Goc-TLRα2	LDHNHITYLPPNLFEKQTRLKKLCLNHNFLKYMSGSMFYFTRINDLDLSHNQFNSLPYNMFNSSHHQNDTFNCINLAANNLSYIKADWTLGLTSTTSLNIAQNGITNISNNAFHKMKNITTIVLSNNKLESIPVDLFHNLSNLVNLTLNMNKLQDINSAMLSLSPIKHLNLSGNNLGPNVTLPDEWFSLVSIDLSNNSIHTYESSSNINVNLKQVILSHNNITEIPQYLFTFNGFLEDIDLNHNKISQLPEPVRIVELINKPTKKLNIQASNNPLLCNCKLKWAKEPGLNNVTLNVGRKGRAFKNPYSNGPRMFDHQILSESIHFHDILTYEHLFFKQGNANIKLQNRDLDDPACTSLITGETILIKDMSIELFLCNVTHIIKDCPKLCICLSGSTVQP…	,	8LRR-LRRCT-5LRR-LRRCT	NO	P-type
Galacthowenia	ANNELIDA	Goc-TLRγ10	MTTSIIFIMLICPCFFAASKQNMFDKLQNMSINASSAIHEWYHDGSESPHKSTYINGNGSVSTKGPGNSTSQNWHDNVSSTNQYGNQSISCHVYCACTPLSANCSGANITHLPMDLPTTIQSLDLHNTQIASLKEGVQGLGHYRYLQYLDVRFNGTSPYLGPRTFAGLQFLEVLYMSAVLCDKMVFQPLQSLKHLIIYRYTGVNPKPNVMQNFFDTFEGLENSTSLGTIEITHTSFEPYVLNLKHFHHLQKTRLKKLILKEDSIVSIKDPSSSSFARYLPHLEYIDVSGNVILSANPGIFIDIYFQAQIRVIKWENNRLKWHDIPNDHVVISKDLANVPLSIVPPNLEHISLANTSIDSGPGSFPWGARVNERNSVKYIDVSHTYFTKMIGGPLKGFVH…	,	7LRR-LRRCT	YES	V-type
Galacthowenia	ANNELIDA	Goc-TLRγ9	MTTSIIFIMLICPCFFAASKQNMFDKLQNMSINASSAIHEWYHDGSESPHKSTYINGNGSVSTKGPGNSTSQNWHDNVSSTNQNGNQSFSCHLYCVCTPVSASCSGPNVTQLPMDLPITIQSLDLSNTQLKSLPEGALGHYRYLTHLDLRLTTPLYLESRTFAGLKVLEVLYMSGFLCDKMVFQPLQRLKHLVINGYDKGHQNMMQHIFDTFEGLQNSTTLDTLEITHTSSEPYVLNLKHFHHLQKTRLKKLILKEDSIVSIKDPSSSSFARYLPHLEYIDVSGNFILSANPGIFIDIYFQAQIRVIKWENNRLKWHDIPNDHVVISKDLANVPLSIVPPNLEHISLANTSIDSAPGSFPWGGRVSERNSVKCIDVSHTYFTKMIGGPLKGFVHLKELY…	,	6LRR-LRRCT	YES	V-type
Galacthowenia	ANNELIDA	Goc-TLRγ3	MAMKQWLVCLVLHGTLLLVTEAVLHTNYEKTDSIINGNIEYNNKTANNYTNDYFYDVIKGKKSLQMVQGTCPDKCRCTYNETDVTVDCSGSSIGAMPKNIPTNVTILYLSSCGIKTLPADTFKAFIHISVINLNYNLISIINNYTFRGLPRLVSLDISSNKLNKLEECAFCNMESLKQLDISDNWRLTMQMTSSLPKALCGLNNSNLESLSASKINRRQMAYILKRDFFACLKHTKLKRLDISSNSLALFESGVCLNFLHVEEFFIRENCMVEFPVYDMIFLQKVRIFDCSYQNYPRNRMPRNKRDLLQQPKTIPWTISQHGPSGQSANDPCEKEIVWPLPRQLEEIYVSHISPGLDQIQKNTCFANNSIHTLDFSYANIGAIQGPVIGLNKLVYFNLQ…	,	LRRCT-3LRR-LRRCT-5LRR-LRRCT	YES	P-type
Galacthowenia	ANNELIDA	Goc-TLRγ1	MENISGISESITKKLILILLISSHLGCALECPDCSCRENGDGITAFCSITELQGLESVISNIPVNTTKLFIVDYQEYIKVFDAHTFKRFVTLKMLVIIGTGVEGLGNKTFEGLANLESLSLVLNAHLTHLDVCVFCPLIQLNSLIMRENVRISLDPRRSSLPQALCGLNKRTIRTLVLHRINKLEFGGTEFLHPNIFKCLNGSKLQNLTLSNNWLSIVVPGLSYILPALEKLSFAQNNLLHTKEALFRELPRFLNLKSIVFNYQNHFFKALFYSYSQRKDMMIFGSKVNYQKDLTEPEQLENKTSHNRYQTDDNLRNDPYCKSLLVYSVQELILNKLRPGIDTIHEGICFISSTLKRVNIADSGLYKWNGPIKGATELVSLHMQNNPMEYMAHDVMHYF…	,	LRRCT-6LRR-LRRCT	YES	P-type
Galacthowenia	ANNELIDA	Goc-TLRγ5	MKMEVIWHCIIFAILSSTAAVHVQSNYKKTCKNVRTVKATSPRGSSWTEGKPNSVKASCNNYCKCEDLTVNCSAANLTWIPGDLNPNITNLDISNNQLNSLENLTLYRHLEILNIFGSLTCVSQLFGNHSMLNYLNSLQNITLGNFSDMSEANSCECQIDPYIFKPLRDIKSIIVKGDATGCNLEDYLTSFKGLENSTIEEIYFADINQGSNPSVLQHTSTQYLKNSPVKRLTLKASMLVSVIGHFLNDLRGLEMVDLSENELTATDWNWVSDLFVLQNLTKIIVAGNVRRLNAPPVSYDPSPCLLFPTSVKELILANSWYSNTQYKVDKGFCISQQNNLQILDLSNTKQVLSFSGSLKGLVHLELANFANCGISIASNVFDCNYLPKLKYLNLANNKF…	,	LRRCT-6LRR-LRRCT	YES	P-type
Galacthowenia	ANNELIDA	Goc-TLRβ10	SICLKNTTTTPKYTEPHRTNKYRLPSFLSFINFKRPSEQVILPTNCTIILPILCKMKVSWIFFFRLMVVATGSTIHESDNFKSGVSFQTGNDFSRGSKMPSFCTLLSKTTVNCEAKTKKDEELPLKDILSTFEREGIWSLSFTNFKFVTLQNNSFKGFSRLEILKMVNCSIVNIEVDAFANFENSVNIVMDLKMNNIRHIKEGTFSFGKSFQKLSLNQNKFLGAENIQRILSDFVNKKLTNLEMRTCGVAVETLNKTFFSALENSSMQTLDFAGNMIRGIMPDGFRPLATLTALTISNFMYCGKSFGTLQKLTYLDIEGFVSPRGHYHQTVDLNVMNTLKTLKINMKSADQVNLHITKLNLTELSLVGANNDFDKYKKQVLGVMSNCRCLKIVNLKENL…	,	2LRR-LRRCT-2LRR-LRRCT	NO	P-type
Galacthowenia	ANNELIDA	Goc-TLRγ20	MVNRVALLTVIVVTQGFGSHCSETLGQRNCTCKRGKVNCQNVGLKTVPQFFLPNITQFELQNNRITALASGVFSGYNKLRYLDVSFNPLVSLQNGTFAGLGELQTLIMEDCHTLSTLPHAVFATLTELNKLSLKNCHLVGLPQAFRLLHSLPSQSLSVLHLDYVNENYNIYSLRNRDLSYLQRFPIKELSLTFNYIAQIQNGFHRFMSSVEIINLTYNAFVYIREQDRFPVLIDFLALANLRIFDASYSAHSHLWPRLIPRDLTGIFNIPKELEEIYFANTNWATSKIDLVNGIAFSRNKIRRLVLTYSNIGAIRGPLNGTDSWEYINMEGNNCLVTYKELLHCYTRQNLTVLKFAQNDLSPVFNISSNSKQPIFAGCNNLKELDISRNSISEIPNNAF…	,	6LRR-LRRCT	YES	V-type
Galacthowenia	ANNELIDA	Goc-TLRβ9	MKVHAGRFLCLILGTYSAQIILALCGMRSDTSNYNNKTTNRLSAANTYRPAAVPLKPIPSFCTCRSHEHIIHCHAVKKEDQWPLEDLLSKLPSIIWTLKLEEFNFSVLKNNSFQRFQNLRKLYIRKSNIVTIHADAFRNFEKSIYIIIELEENDLTNIESGAFQFGHDFKVLSLNKNLNLGAENVKKIMKDFFNKTLKTLKISDCGIALQRLDDTFFESLRFSHVRTIEMFGNMMFNIEQSAFKPVRNLSDLSIGNFMHVSFHSFSVLHKLRSLSIEGFLTTRQEYRRNLFLNQLSELIDLTLNLKTNTQVNLYISKLNLYALRILDANSNFARYRQEVTAVLNHSNAISLINLKGNILFRYTDSQMCSMFKGRANLSHIDISNNYLFRLPSCIFKGLK…	,	4LRR-LRRCT	YES	V-type
Galacthowenia	ANNELIDA	Goc-TLRβ8	MKTIFLACLGFILSRCLSDAVNIGQTIWAEQTRNKTSYIQPVIPKPYPDFCRKASRSIECRPQTKEDLWPLETLLQEIPKNTSRLHLKNFIFTVLKNNSFQRFHRLQRLYLTNCSITTIYVDAFANFENVGNVMLELEENNLINIPEGTFRFGKYFRSVSLNKNKNLGLANIQTILKDFYHKNVTTLKINECGIALERLDNTVLDSLKYSSIRTLEMLGNAILIITENAFEPVKNLTDLKIGNFMQVSQFSFRVLHKLRYLSIEGILVSRQNFRRSLFLDELSGLISLTLDFKAKIAFYLHLSKLRLRELYILNANSNFDKYREQVLKVLNNSHDIIYKINLKGNLLFHYFDYQLCDLFQSKSNLSHIDISKNYLSRIPACMFTGLSKLHILYLQENRL…	,	3LRR-LRRCT	YES	V-type
Galacthowenia	ANNELIDA	Goc-TLRα5	MRQKYFLKTMLNSLCVCALLLLILESGTLAERTSLTDGVVCKRSNWWTSYYFLDGKTFHILKIECIEPSYLKRELGEFCRYKKNETDSIDLANNSLSLVPPIRHCNNSILRLDLSHNLITNVTSYDFVSYKRVEMLILMDNQIEVIPNGVFDNLKKLIWIDLSSNKIVDIGSVLFTQDYERLRWMDFSFNMLRRLDISGLNVLGDKTLPVWKSFNFSHNSITSLRNVPVTFDPSTYYWFTLDLRFNNISNIFLDLLNPLGIKTLGSFVQYIFIGRFQQVSIKLQNNSIICDCTMYEMKTGQMQYWKIPFKFDCSNADNKRIYDVSESALVCNITDSSCPTHCKCIRKPYLNRLYVNCNGSNFSSLPLALPKLEASELIDLHIANTSLTNINKRDYFAKV…	,	4LRR-LRRCT-2LRR-LRRCT	YES	P-type
Galacthowenia	ANNELIDA	Goc-TLRβ6	LANLRNIINSLRNKTIYQLNFVSCVVVVDKFDGSIFQPLNGSGMKKLIMYDNPIYHFKHDAFAAMTSLESLFLSFVRLIISEQETFQPLKNLKKLHIYYNSDDTLPTYNTPVNLNVMRSLEQLELYIHNYWNLFTFNDLPKLKVLKLINTEKDPEGWYKIQILKLLEKSKDLIQLDLSDDMLFTYSDNELCRIFSSQSKLEILTLAGNYFSSLPVCMFQNLHHLKDLDLRKNRIPLIQRNLFSDLRNLSVLDLRENSITFIDVTDFLKLNKLKTLYLKNNLFACTCDLRPFQSWVLGVSQKTDGPLRCSSPEQRKNNTVRNFTATWIECNEKSLVMYLTITLSSILIITSIILLTLYNFRNDIRYRRLLQQVKRAKINNDVFVSVHRLDMQWFNNKKMF…	,	4LRR-LRRCT	NO	Non-classified
Galacthowenia	ANNELIDA	Goc-TLRγ15	YLDVRGTSCDPQFAQFLYGDIPIQLETIKVGRYTNDCSKLVPYVFYNMSKLKSIFISEIYNIQELGYDGKTIFDIFRGLQYSSVENIYMTNIDAGIQTLDWLTFAYLANIPLKHLVMDNVGINLIGFDQTQEILGKEIQFIGGLMEYYIVTGQYQEDELPGYLLIDEAFNRLAVCIYLQQVALYLSKNTKANYTSDQSLLTHHDAQNIVNEINRRPMYQDRIVYLKETFSFPNQSQLLDIYVANTETLLNSSAHFKTLYQYLPIKTNHVPKQTIVFKNLETLEFTRNDCNLNAQFINCHNFPSLVELNLSGNQINFTKGMIDVVMFDNCTNLRVLDISNNKLASLPYDMLHHVPYLEKLNMAGNFFTHLDISLNFMETKTLQSLNISSNHWRTFPDTWQ…	,	4LRR-LRRCT	NO	Non-classified
Galacthowenia	ANNELIDA	Goc-TLRγ19	MLPEGIFDSLENLQVLLIENCETLKSLPDKLLQSLSKLRFLSYNYSFVIGLKQALSMLKFLPANSSLSSIHMDKVNEDYNIYVLTPDDMKPLKDLPLKELSLKLNYIVELPINFSLYIVNIEVLNLRYNAFFNIRPQSRMTYLFNLVFLRDMKVLDISYSAHSIIESDLKSHAVQEIPVPNSLEEIYLSFTHITFQRIDLVQGFTFLQNKVRRIEMARSNVGAIRGPIKGTEAVEYVDFHGNDCLITDPGFLACSPHRPNLTIALLSQNNLSPIFDMATIDSNATQLHDTPKQTIFHGCSKLKVIDISENQIKTIPFSTFIDLIQVEIINISGNYLRQLDVKLELCTSLNLLNLSSNLLTTLSSRMTSSLDTLQSHSNRTITLDLTHNSLMCGCNDIAF…	,	6LRR-LRRCT	YES	V-type
Galacthowenia	ANNELIDA	Goc-TLRα4	LGYADFDMSNNPYVCDCHMYDVLEFTTRWQSSNLSPQYIRDLVNRQIICTAPAEFLNMSILEVPPEAFVCTISAGCPSGCTCTRQPHIDSLVIDCSNKGLTQLPHTIPPFNKWFKDEKINLLLSKNSVSRFEYHPYLANVSVLDLSWNGLHEIVIEALNSTRDIEQLFLDNNALTELPKSIKDMPFPMLQLITMHGNHFRCECESAWMKSWLQAQVDNGRVNSSLKIQCADTQTEIIHNDFHEDLCLNFGLVVGVPLALVSLIVFAFAVLYKFREVIILTIRKKHAPTEKPEGKLYDAFIGYATEDVLWVQDVLIPILEPQYKLCVHNRDFVPGTPILDNISEGIEKSQRSIMVLSPKFLDSHWCLEEFLQAHRQYMAHSSQILIPILLDDFEPKDNIV…	,	2LRR-LRRCT	NO	Non-classified
Galacthowenia	ANNELIDA	Goc-TLRγ4	LKRAITGLKKVELFDFSNNNCKMDISIFNCNAFTALRYLDIANNQLQINKSKDSVFFANCSHVEHVDLSSCTIGEVPRHLLAQLPNITYFSLSGNRLRKLDIILNKKLNLLNVSSNLLSAISPGMLSQLTHLHNMNAGFTLDMSSNPLQCMCDTTTFMTWVQQSTELLHNPSDLLCMTSAGDMVAIVHVDVAAIHLQCILPTILATTLTTTGILGIIIISLLIYRKRYRIQYIYLIIRSKLSQESKQARFPFDAFISYSSLDSRWVVNTLYSTLADTHAYNVCIDQRNFMPGAYIADAIVEGINDSNKVILVISQNFLRSGWCVFEMNIANGELANRGRDCLILIIKDPIDSLPQELITKTLQALLESKVYLEWSEDPDRQRVFWLKLMNAIGPKRDTG…	,	4LRR-LRRCT	NO	Non-classified
Galacthowenia	ANNELIDA	Goc-TLRγ6	FPKLKTLQLRNNKVLLYLVSNVEMFANCTALAHIDLSHNGIYSLPLQLFRHTPNVNYVNLAGNKLHTLAFEVVFLTNLALLNLSNNNIQILTRNFQENVDQMSRSHFIDLDNNALICTCDNVDFVRWIQGSWHFLLQSNQIECKDGGGVSHSIIDIDVNHFHIGCIRSTLIASLVPNVFFILCILLGVLFYRKRHKLHYLYLLARAQMRQRRNVDRGNYCFDGFISYSSLDTDWVIEHVYNELADHHGYNICIDVRNFMPGEFIADVIIESINQSYKVILVISENFLRSGWCTYELNMARGELSIRGRDCLVLIFKQPIDTLPRELITPTLRSLMETRVYLEWCHEADKQQVFWRKLLDALGQPRQLDAGEQPDEYHQRNDYLIYMY*	,	3LRR-LRRCT	NO	Non-classified
Galacthowenia	ANNELIDA	Goc-TLRβ7	MKENRLTYIHKDMFKDLHNLQRLNLSNNAITSIDASAFVPMTLLNRLWINQNNFDCNCDMKGFRNWLGHNKKILSGSIKEHCSHPLIRRNEYIHNYNVPWMECNGKSLSTISTITISLMVVLSVATLTVLKYIWRDIQYIQMVRRARKHGNYLPLGDIQTEYDAFVSYHVDKQIWVMRDLVNELENGNDIQFRIMFDERIELGRNIFTSMEEAIDKSRKMLFVVSRGWVAAAMNLDCDIHNVNITTTKLEVDMALVKMIDDHRDMIIVLLMEHIPTNEMPDKLKMMVKHNTCLKWSDTERSRAKFWRDLKLELGKHYFK*	,	LRRCT	YES	V-type
Galacthowenia	ANNELIDA	Goc-TLRβ4	MRSYVIYAWCIILSQYIMLLEPSIQNNSLCPERCTCMLMGKSLNVDCSKKGLSAVPEIHVSSESTVSMDLSQNSITDIHSTSFEPFTQVTHLNLSHNRLRFISPEAIAKLPLEELYLHRNPDLNAAHITSLVRALPDSLDFISLDASLLVEEEYVWPRDRLIGLLLYNEDNHFDPKYQPGLVESVHKLIIRGHNLEVIPPVIFTGVNTDEINVDLADHKIKSLIVPRSNIVINKLMINLKGNHIREITKFNTANYTHFTLSLDLSGNELNKFETDSFENIDNFGYVILDDNDISIENVQNILETLQSKKIDSLSLADCGINRNTEGYIPLSGDAFEKLKDTCLKTLDISRNRIYTIAHEVFNPLSCLKTLRMSDFVHPSALSYLPKLSELSLHGILPEE…	,	9LRR-LRRCT	YES	V-type
Galacthowenia	ANNELIDA	Goc-TLRγ22	MLVVIVCCLTVVMQPATIHTEVHNRKLHPSAASKTDLSRSFYGGSTRKLQHYARQLADKGSTPHNPSRMIQLFTSYSNARQLIHHGSTTLQRLHFGTTPTSLSTNQTNRTTSQNDDSAGQPKSSNIRGVSFRVINQTTKTKYSCPKNCQLCNRTHVICRNIKLQQIPNDLPETLQFLDLSQNEIKVIPKASFKKYTQLREIHLDLNRNLRSISGKAFEPLLSLHFLSLKDCYKLTLDRALSSLQGFSNTTHLTTLDVTKVNDNLYYYILPLHHLRTIKKLHVRTLILDSNNIIYLQPGFGKYVNELYHISLKYNYALSAPAHKKAKRNFDLMHLTNLRSLIYYQSFSIKFTPTWKEETENDALCYGILPHIEKIVLRFMFYSYYKMYKGWCFIPNNVLQ…	,	7LRR-LRRCT	YES	V-type
Galacthowenia	ANNELIDA	Goc-TLRβ5	QFTTESIALLWFHQTDPMAGRQGNVLTIIVWMGVLGTISSAPVDCNVQGCKCFDDGVAYCDKSNGDGVPRGLPSNTTEIVMDTSVISMLRNNSFSGLPSLRTFTCDHCILSHIEPDAFVGAENLEELNLGFGHIKITPHGDIFKPLKNLRILKTPTFEDCLDPPEDIFKWLANLTSLWLSDTCHTQSITHYMPALKHLTSLVDIQFWDYEFQLFPEQVFDINLQLSQIDFTILPRLGLRNNKKFDFFVKNPIIQKGNMTINLKGHNIVILRKGTMDNLKSVKKLSLDLSNNQLAQIEPGCFNNIQSIGDLILGNNMELGVTNINNVLKSLENKSIDFLDISYTGMSFETIDKHFFHVLKNSNLKGLNLAGNPIVHLKLASLFSLKNLTSLTLSHIMQIQ…	,	6LRR-LRRCT	NO	Non-classified
Galacthowenia	ANNELIDA	Goc-TLRγ14	MSSNGRLVVLLSLIILEIVRYDKSVQCHKIRRKENVLAAYENLIKSAEFQTKNDYNKYYMEVEYGIPNVTMDNQSISTYDKLVSQYAEIKTAVEYFEKPEHQGFTCDRPYCNCTGENVYCILPTGPYFPMDLDPNMKHLDMPYADRVLELSLLLAWYPKLTYLNIIGTGCAPGFIFGKLSIKLEYLFIGDYFGPCVNYMDAFIFYNMKNLKTVYIGNIETHFMRMDEMAPQTTIFDCFIGLQNSSIQIISMENIRIAYINDTLTWPQLSYLQSTKIKYLAMDNIGIRNVDFSVKFEGLDKDVDLINAKLSSVASKRSDILHVPTPMDLNRCNIALLICTIVKEYLTNSESTMINKSNVTSKDRNGNTSTLINNIIDAIQSANVYETKIGLLDTLPKSVI…	,	3LRR-LRRCT	YES	V-type
Galacthowenia	ANNELIDA	Goc-TLRβ3	MALKMALYIYRVLVVISVTLLMAEASVNATTSTNQCNKSHCPSPCICTRSGGGCIVKCGRIHHSCQLPNGIPKLPINTVNLTIYRCQLPKTLGKYKYGTLEKLTQLKITRGSLKAIQKGAFDNFPNLEDINLSYNKLITIPKDTFNGTHLQKLGLHGNLFTKIPATIFQNPSITAINLSENKHLNDTQIPVLVQKRKYLEINLAYCSITELRNHPSKNLSNVEMVHLCLRHNNLPRLKPDTFDGIKTFYILDVSNNVNMDLLEIAKTLQFKRISKFLASECWMKNLTTEMFQLMENTSLVHLDLSYNLWDRWPKNTLKYLPELETFKVNHCDDLLPFNAADELPNVINISMNNNALVELDMVKTLLNQCKKLKHLDLSNNRFTSPFNFSGFYSASLEFL…	,	11LRR-LRRCT	YES	V-type
Galacthowenia	ANNELIDA	Goc-TLRβ2	MESNPCIMLLVLAVSIVLLPTPADAITDTTMKNNSTDCPFPCNCTRLGHGYFVKCGKIYHHCHLPNGIPRLPKNTVRLRIYRCEFPPVLEKYSYGELENMTHLDITRVNLTAVQQGAFDNFPNLQEINISWNNLTDLPEQTFNGSKLVNISLYGNMFSTIPGTVFHSATVKKINLGFNKHLKHLEIPTLAAKRRYLALFLEHNKIDKIKDNAFKNLSQVERVSLYLNYNSLPQLQPNTFNGISTFYAIDLSNNKHMDMKSIATSLQFKRISKLVAFNCNMRNLSSDMFQLMENTSLKYLDLSYNYWEFWPKNTLKYLSKLETFKVNHCDYFLPFEAAGELRKAVTISMNNNALVKMRLIKILLNSCQRLKHLDLSNNRFTNAFSSKFYSESLEYFDMSN…	,	9LRR-LRRCT	YES	V-type
Galacthowenia	ANNELIDA	Goc-TLRβ1	MQHNGLMVFIKYKTASMAPVNLISVVVTLTIFAWTLHGLPRTPDLNLKDDTFDCCAATKNHSSDVGCFVDEQVCVCRNVTLDTFPRLNQNLSMLIIIKCRMTNVTKYDYDKLPGLIVVNISDSQVEKIDKDAFQNFPNMEKLYLSSNKIKSIPEGIFYPDSINDIDLSYNMMEVITTSTLKVPRRLQLKLNISYNNIAYLQENAFSGLSKIANISLHINNNNISSIHPRAFQGIQSFGTLDVSNNEFSNRSGLANITKSVSMAKIDKLIFVKCNLYNISADMFKNLENTSLKYIDMSKNMWERWKFVPICNYTPEIQVLLIDHCKQFMAFDSAGQFRNAVKISMSYNSLVKMQIVRWLLYQSKRLKYLDISNNHFTFFVYKSPLNKSKSLEYFDMSNNN…	,	9LRR-LRRCT	YES	V-type
Galacthowenia	ANNELIDA	Goc-TLRγ12	VAWLNKLKRRCNLHDIYILYTSRNITICLQQIYETVMYKTMFRRLLLYSLFIIITNAFNKDGVKPKDMYVKSHKSDRTCPQGCQICTSSTVVCQYLGLKQLPRNLPPNITTLDLYFNNIGNLTDGEIGHCYKNLVELNLSHNNITTYPNGTFEGLGRLELLNISQNPMRAKDIAQGLFWPLRRSIKTIIVTHPRVEDRMNHGILDALLNTLPGLEGSNIEQLFFQMMNRQVYTLDTERLKFLKDTPLKVLGLRGLLMIAIQNHGFSKYLRNLNTMDISHNMIVTKNFRFIRDMDSDLFHMPKLKILKFTQNVGRRSKSPRHRYVIPATPPVNLPPMLEEVYLADSVLYYGPLVLKDGLQFNLTNTMLKKLDLSNTKYIYSIENSIKGLINLEELNIANN…	,	9LRR-LRRCT	YES	Non-classified
Galacthowenia	ANNELIDA	Goc-TLRγ2	MMFLALLLSIAVVNCNTTNADIRCPEMCICHLDTVNCSYNGLKEIPSSIYPNTTELDVSHNVNITSISEGVFSNLTNLKALYLSHTGITVLRNDTFLGLENLVFLDLSYSVNLKEIEGNVFSPLTRIEYLSLNGSYKLSLDYSHSSLPHALCGLQNTSIAHLYLNNINDEMFHGTHVLHDEYFRCLKLTYIKTLTIDSNAIAVVKKGMWQYLRHVEHFSFFNNKFVGDVSFLTGFVFERNMRYIQLSYQNYPEQTVQYETCSESKPFIQANIVNVFIPSSVTGKEFLLPNTGTQTVLHRQQRRSYIDNELNLPMNLSVILASHISPSIHHLSKYMSAVKAPNNLEVVDLSYNSLRFINYILKFPKLSYLNLEGNHFVSLRLDAFCFLSNLKMLVLNDCK…	,	7LRR-LRRCT	YES	V-type
Galacthowenia	ANNELIDA	Goc-TLRγ8	MDVYRSYMLLAILMCDIKTMIQSASDNMDLESPTLDNDTVGDCPTGCHCSSLAVNCSGVKIETLPMYLPQNISSLDLFETDIQRLPDGALGHYWNLSYLDIQYVGVFHFTDKTFEGLADLHILKIRGTRCSPLVFRPLKKLQQLYIDYSTALYGTVIMDDTMNSFKGLENSTVEVISVNHINLVGYTFDTEVFWPLRHSPVRILILTRLAITVVKEDHLALCTYLPNLEEIDLSYNSIGSTVPGWGILIVFDVYLHPNLRVFRMNNDVADTRHDVPATHDIIPKELVNISIPIPSKLTKISLANTAIDYAPGNLSFGLLISERNNVQTADLSYTFWFKYIGSPIRGLIHLMELNFEGNKCKIHPSFLTCRYQYFESVETLIIGKNYVLLELNGREFNVF…	,	4LRR-LRRCT	YES	V-type
Galacthowenia	ANNELIDA	Goc-TLRγ21	MLQNALYFDKGVSIGVLVGLVCICAISDMGAIGMTTSRKNKKYGDISDAIVDMNNCGLTLVPTTLPKTISKLVLSNNPIATIGNGSFSVWVNLVHLDLSNITITYLSAGSFAGLHRLRQLYMRNCLMLEQAASDILKPMYELATLDFSGSHNILLETTLDVIRNMPNGTLEHVNLRQTNFLTPTGVTHLKNEKMRVFARHKSLTFLSLEKINCVSIEPGFSKFIPNIEIFSIAHNFFVNINPSKRLPLLFDFLRLEHMTSLDFSYNAHPKIGPHHRSVGNGSSHSHYPINCIALPRKLTHIYISDTTITSAYLDFEGDFKFCPNVLKHLDIPRTNIASVHGNFIEANHLEYFNFQGGDTLLTQVDVFHCKYWPNVKTLLTGGNDLSHVFNYEENIDYFE…	,	5LRR-LRRCT	YES	V-type
Galacthowenia	ANNELIDA	Goc-TLRα3	MGCYHYITLFVITEMVLFVCLPIDGASSQDVLCIKDGWRNLTQAPNLCNLQGSVQCWDLSHNQIYNISKTSFTCLTKLTHINLSYNLLTVLPAGFLQGLSDLRYINLSYNQISYIEHNAFTMELTNLQTLDLSYNRLTLVDAIFFQLIQYYNYNKIYDFSHNSIKNITNVDYIHLTFENGGYYKFLLRNNNFTSFGIEELKSIFILNKDHLIALFNTHGFKDVDIRNNPLQCDCKLYTVYTVVKWQLESIMNNTFTLDRQIKWITDNFKCHFPGETLRYNVTDLKSQDFTCNITKDCPKDCICTTLPHISTLDINCASRGLDKFPTKLPTTEETSINVNVRDNHITILPYLSYMPMIKVLDASYNSIHNINIDSLSNLTALEIFLINDNDLNYLPNTWG…	,	3LRR-2LRRCT	YES	P-type
Galacthowenia	ANNELIDA	Goc-TLRγ13	NLFSFTIFDTLIGLYRSPIEAISLRNIDVGIKTLGWKTFSYLQKLPIKKLIMDRVSVAHIDFNDIYENYQKEVNLRYEAIIWKIYAPDDDSGPSENLVKDLLVLHGYITLSRVFYHHLHHNTANGAIRTVNSTAPEILDYIENITDSKLKLEHEDINYILSSFNFANRGVKRTILAVYVNKSDEYINRIPMFEPLRKYLPGREWDQYKHSNSAIARTVLPHLEILHFTNNECALDSTVLNCHNFHSLIELNISGNVINFTQGQSKWKMFQNCTQMTRLDMSFNKLTSVPLGAFNELSGLKDLSLAGNDLRSIDISFIQNNAELRFLNFSHNRLDTIPDKWREYLDEHVKKDKSGLILDIRNNPFICSCQTIEYVEWFQRRKSMIFQPNALSCVDITGKH…	,	3LRR-LRRCT	NO	Non-classified
Galacthowenia	ANNELIDA	Goc-TLRα1	MLSTTPSLYGLSLADNQLKEFNISLNALRNLGVLYLQYNQLANAYHIFDHYPYLSNLKMLDLSDNNMTTIGPTVPSKDIEQNVNFLISINLANNALKSVHPDQFQYQVQIKTIDLRNNFITSYAKPKFVFAFNNSTDRPLNIILDGNPLVCDCVMFWSKQGTTPTGNKSLTCSMPSHEDDVPIPLYDVPDNEFLCETQSTCPEECKCFVNNLDVDLITWVHVKCTHKKLSSVPFGLPNATNILNMTGNNFGNITGYFLADQVLSSLAELDLSNCNIFYLGNDVFNGIYNLKTLTLKDNFITTLTSGPFKSLVFLDTLDVSNNILNTISDNAFSNVRLLKHINMVNNNMTVLKPEVFNDLTLFEVSKTGTMFLSGNPYNCCESLPLKNWLNTHQAQIIDI…	,	3LRR-LRRCT-3LRR-LRRCT	YES	P-type
Galacthowenia	ANNELIDA	Goc-TLRγ7	MICLNMFFHWTFILALNGVYMSQDVLHIKSLKDDGIFCPSKCKCINFIIDCSHKGLGDIPSALPNTTLSLDLSFNKIEIIQNGELGYSMPLLKDLDLSFNRLTRITKATFEGLEHLQVLNISGFRGYTIDPLIFEPLLSIRVFNVSLTHNRGSMLDSLFGTFKSLKKSSTIETLIFHKVNSLPYFVNSSSFRQLKKCKSLKTVILTYNFIVGFDDFAILHSLEKYDMSGNEIVRYFSRIFDYVNILKMYNLKVLQCEDNIRRTTYANRELPFPKIFTVHGGVPYLPLINRYLEEVLFARSRMIIETGNMSFGLAIPRHNSLRKIDFSSTRTINYIGGPLIGLVNLEEFYFQDNDCIIEPVVFNCQRGFFEKIKIINFAQNKVNLNNYNGDLELFLNCTY…	,	3LRR-LRRCT-2LRR-LRRCT	YES	P-type
Galacthowenia	ANNELIDA	Goc-TLRγ11	MQIGGSMLDCDSLQSLTVLKMRENQLEVVSRNNLNNTLFNNCTQLEYVDLSFNGLTFLPKDSFIGTHRMKTLNLSGNRLQHSDMNFPKWQYLDALDLSMNYFTTIGEELRRQMEYLKNENENFTLNIQGNPFSCDCQSLDFIEWIQNTQVHVTNRDGLSCSLSNQINTIKVLSLNIGQAKLKCWSPIILAAVVPCVILIVMITTITIIYRSRHRIQYYYLIIRAKLREQKVQDDYHFDAFLGYSSKDVGWTIDILYKTLANEMGYNICIDQRNFRPGNYIADTIVASIAQSNKVILVITQNFLQSGWCNFEMNMAHGELGARGRDCLILILKEPQRALPENLITPTLKALLGTRVYLEWSDDPDRQRVFWRLLQDALGQPKPREDNEDPIIINDYILDQ…	,	3LRR-LRRCT	YES	V-type
Galacthowenia	ANNELIDA	Goc-TLRγ18	MSLLITRKLTYRGTNPEVRNNIIYNEENKTVCPKNCYCNSTFVNCSNAGLLDLPSNLPITLNTLILRGNSIAGIPENELGTYSSLEYLDLSDNPFENLKNGTFAGLGRLKILLIEECPTLNNVSKGLLSMLSSLKTLSFTNCNLLGVNSAMKLLNYMPPNATLETIILTNINHNYNVYSVTREDMMPLQRLPVKHLVLSLNFIVDIPKYFHLYIKDIEHLDVSLNAFINFGPDELIKHALSLIRLTKLKILDSSHNAHISTNRVLIPGNYDIQVPLPLSLEELNISFTFLSMDRIDLFNGLTFAKNRLKRVDLAGSNLGALRGPIKGVEALEYFDAHGNNCLVTDPTVIHCTPFLPNLKTLLVSENNLSSLFPKQASGKYNQTVFYGCSQLQTLDLSKT…	,	11LRR-LRRCT	YES	V-type
Eisenia fetida	ANNELIDA	Efe-TLRα	NVFIRVEKVPLGLLCGFSKPIVIQIYKAYADQNTSGDALFRLLQCAHGNTSSSVVDKTRLSLLEIERSSLTVLGRDIFSSVAKEYVISISFPRNIINRIDSEVFFGFIGVTKIDISENQLTSLESATFSNLASLKHLNLASNFLEVIDTRVFENLVSLQTLNLTRNFIFSVSGGFSVIKNLVYLDLSWNRLAELNKVIVSRCTRLIKLWLIGNKIASISSGAFEGTIFLRHLDLSYNLLSNETNIKICMQYQLERLETFSLKDNNLTRLLSFMFKAYVYATNLQIIDLTSNKIDYIDKDAFRNQELLIAILLGNNKLTSLHPDTFKDCRKLIWVHFSNNFLHTLPEFLLPDSVGELLLASNHINRLPLFTKTMPNLKILNLHGNNLSTIGDDSMAQFPA…	.	12LRR-LRRCT-4LRR-LRRCT	NO	P-type
Eisenia fetida	ANNELIDA	Efe-TLRβ1	YAADNVILVHHLSSRYVQHPMMHSKVLVTLLCTFFALSCVAEHPDSFTTSTCTADVCKKMCTCSANCKRVSCENRNLFNIPPGIPNVTTELYLGYNKLTEIKSGSFSTLNNLTQLSLLNNHITTLHNLSFSGLKKLKYLTLRKNKLKTISPDAFHDLGSLQKLFLTDNFLTAVPDLSSVPNLIYLTLDTNNLGSANLCNGSANLMKLSTIILSNNANLSQIGKEDFKCVSSVRSVDVSRCSLKEFEDGVFEFPHLQSLKLSYNDISNDVLERIFSSIAQSDLTSLDLSGVLQPSDIFPIDLFTNLSGVKLKHLSLSHTRGVNHITNQTFKYLPFLEYLDLSNSDFVSITDTSFSTMRNLSRISLHHNKNLYAVPKFNVSTLLRLDLNDNGQIENLSNGV…	.	18LRR-LRRCT	NO	Non-classified
Eisenia fetida	ANNELIDA	Efe-TLRβ8	LLMKVLETMEVSAAATWFCVGLVLYCSVVIPYLTSEAECRGHDGKQNIYKCPKGCRCDTRSHTVNCSNAGLQSVPTKIEPDTLSLILDGNKFPHLTRGVFRNLPLLQNLSMRHCQINEVHKDALSRFKKSLRALWMSNNPFAKKNYEFLISLEGVEYLDMSSTNMKTYHRYYSRFSNLKYFSLANNSIAEFPDDMLSPSLVFLDLSRNHIRHIFVDSEKNHSISLTQLILKANAIQELHDDTFRHFSHLEDIDLSYNQLSDIQPLAFRSTSLKIINLCKSNFDLNRNNSNIFQEAQNIEKINMSFSRIESWNLTIAPFHHLLKLTDLDVSGTGISNLSHMFADLPNLKRLRLSRNPILTLERKDFEGIEHSLRDLDLSSGKLSTISFESLPLKVWKNLR…	.	10LRR-LRRCT	NO	Non-classified
Eisenia fetida	ANNELIDA	Efe-TLRβ7	LAYCHHSTLKRTMDLITAIFFLTATPIALSEDLHNLNNGRANMESPNTSRRDGSSCWSNCKVKGLSVDCSGRKCKSVPLEVDRSATQLIMKGNDLGNISDTSFAHLPNLQYLDLSSCGIRLINAGTFDRLQQLQFLNLSVNPHLNGFPECIFCRLTSLTHLILTRTNQSITFRNSILRNLTRINTLWLGKNQLLTFPKFLDNQNNSLLPNIRELNLENNNIERIGQEDFLGLQTLETLNLIGNRLTTIRRNAFRNIVNFTKLELDRNYELCPHSGAFASKSISFLSLSDTHTLGQFACSSIVFRGLSHLRVFNISRSKSLFKTIYPFYYFRRIEVLILRDVGLRNDMLERTARYNRRLRYLDISQNEISVLMSSSLARLKLEVLLVRDNWLSVIDLETL…	.	6LRR-LRRCT	NO	Non-classified
Eisenia fetida	ANNELIDA	Efe-TLRβ2	HNFCFLIFAGGLCLAFGAFVEADSNRTEERQWTDPCSDPCLKGCTNFTRTDGRLEVLCENLNCTCIPDGIPREVTRLVFTGNNLRNVKEGMFMKLPELEELYLRANKIGEFNRRAFVGLPKLRLLDLSNNYIVEGLPVELFLHMRDYIEDLRLSRIERSDTKFRWLINLRQLRNLTYDQNLLVVFPNFLSSVADSKTPNLKELHLEDNNIRQIYSRHMIGLDSLEKLFLCRNVVKSIQSGAFNVLKNLKYLNLDGNPLLKLEHRSLLSNSIEFMSLARTGLFLEPQYSSNNPLTINNSMTSLDLSGTNLNTHLLNGFIECYKALRTLNVNQNKLEILTIETFRNLPSLEELRAANNFLTQISESSLPSKLWTQLKTVDLSGNPFRCDCKLLKFSQWIKE…	.	7LRR-LRRCT	NO	Non-classified
Eisenia fetida	ANNELIDA	Efe-TLRγ2	NSWLILTAFLAIAQAQDMIQPPICSNQYVNYYKPSENSSYIACTNFPIETLCIPVEVNNVESLILYLTSCSTQTTNWIPTGLFQKNNQIQRLHIYALASDESPTVKSLRNDTFGNLQRLWELTLEGFDQISYLDPGVFLPLVNLKKLRLIGFGGQFLTYRQLGDALSGLSNSSLEEITMDTIHSGVNPEKSLDLNNLFRISGVNITSLVLINNDFKFQNQSLRPLDLSGSGTSFIPKSMFSELSALQFLNLSRNIIESFQVKLPPSGNLSLLNLSDNSIRILTSEMISELESLQNSDYNGTKLTIDLSRNPLSCLCNATEFIAWLKSTKKVSFENIEEYTCLHPNGTKVSVNSLNMTELMIDCKYLRQLPTTCPCDGLDYKRLKQLSLSLRDVYCTNDG…	.	LRR-LRRCT	NO	Non-classified
Eisenia fetida	ANNELIDA	Efe-TLRγ1	RKLFLILTAVLETALPQDEIPAATCWNQNVHYSALVSCNNVPIENFCIPVEANNIENLIIDLTACDTQTMAWIPTGLFQKNNQIQRLHIYAFASDESPTITSLRNDTFGNLQRLWELTLEGFDQISYLDPGVFLPLVNLKKLRLIGFGGQFLTYRQLGDALFGLSNSSLEEITMDTIHSGVNPEKSLDLNNLFRISGVNITSLVLINNDFKFQNQSLRPLDLSGSGTSFIPKSMFSELSALQFLNLSRNIIESFQVKLPPSGNLSLLNLSDNSIRILTSEMISELESLQNSDYNGTKLTIDLSRNPLSCLCNATEFIAWLKSTKKVSFENIEEYTCLHPNGTKVSVNSLNMTELMSDCKSLGPLPILLPTICPCDGLDYKRLRQLSLSLTDVYCSYYGK…	.	LRR-LRRCT	NO	Non-classified
Eisenia fetida	ANNELIDA	Efe-TLRβ6	VLATERSGEAPSCFKGCRVSELSVDCRKARCKRIPMELSRKTVKLVMTGSRLSYLSGESFEHVPNLQHLDLGNCHIEQLKVDTFDRLVQLRFLNLSFNPHIHISDQTMFHKLIRLRELYLTRTAKMSTFDSTVLLNLTGLTKFWFGINQLTTFPNFLDARNKSLVPNIVELNLENNNIERIKRAYMRGLESVERINLNGNRIFAVWSNSFTHLVKLTHLEMNRNYELCPRLYAFKSLSLKHLSLTDVGQRIFREGHCRKEIFNRVPNLITLNIARSRALGKSLSLLFGLKRLEVLNMRATGVTSEMLPYIAKRRHLRILDVSENEINVLQSPVLQNLKLEVLLLRDNWLSVINITTLPEDTWDRLTRVDFSENTLYCDCQVVWFRRWLRKRKNTTVENL…	.	6LRR-LRRCT	NO	Non-classified
Eisenia fetida	ANNELIDA	Efe-TLRβ5	KFSYLILQFLIVTLSADVQERGNGKGKSEILPAGQESACKNDSQCNCTESRKHPTCMSSLCFTCSGCSYIPDWIPKNTTELNMSGNCLENVIDASFRHLPNLVSLDLSHCKTRMIQAGAFDGLTHLRVLNISKNPNIEKLSDELFSRLSNLNILILRNIQNVCDFDNRFLLNLTGLSVFSYGKNHLINFPTFLSRQNNPLLPNLTSLDLESNSIRTLRKEHLRGLENLKILILNKNQISEIESQAFLNLTALIRLELNYNPLTKLESDSFSSLSLAFLSLTNSEYRLKGNITLLWGIPKLKELNVSRSVGILRSIAPLTNQTSLEVLSVRQDDLFDEDVSNMLTNVPHLRHLDLTDNNINVLENIPFHKLKSLEVLLLGKNWLITVNATSLTKCTRTHL…	.	8LRR-LRRCT	NO	Non-classified
Eisenia fetida	ANNELIDA	Efe-TLRβ4	DLCPPGENNYQLTHYNDVLQAFANFYYRRASVTLGFFLFRSVNHSDRMRKHRTQSVIIVWLLCIALFTTLVTFTVARNKVSTKFSIVPLAVPSSSSSCLDRCRIKGLVVDCTRARCKMIPYNTPNETKQLTMTGNQIKSIKSSTFANLTKLEFLDLTNCKIKIIESEAFRWLTKLSVLNLSYNRYLRKVDSDFFNSLANLSVLNLTASRLFRSGHLFNLRHVQYLYLVQNQLSTFPRCIDHLNNTLLPIIEVLNLEDNNIEHLEQTKLLGLESLRELRLTGNRLLSIMNNTFLGLPRLITLRLNKNFNLVPEKLSFASLSLRMLSLSDVTPKVDLSSDIYEGMPNLEQLRLANSRRLYKAAIPFSSLSNLVELNLRGVGIRAVHLVNITKNLPKLRRLD…	.	8LRR-LRRCT	NO	Non-classified
Eisenia fetida	ANNELIDA	Efe-TLRβ3	HLVSFLGILLMTAVLLKNFVVGNPCPRQCTCKFQQTFTMVNCSKRGLNEVPRNVPNDTRFLFLDGNKIKTLGEPAIYQNLSRLQVLDLCRNKIKTLEDGIFRYLGHLEVLDLSFNSINVTGRDAFIGLSSLQCLNLSFNPLPHLLQHGFFSPMVSLTELNLTSTRVDFVPEAFLNLTNLRSLLFRKNRLLKFPKFHYGNASLFPKLVELELGGNSIESFNSFGLDSLEYLGMGSNKIEMIHGYTLSHFKNLKSLNLYNNILRSVASTAFCSTTLKKLDLGFSGFILSVKTRKVFNCIPNLEELLLINVQVSSVRHPFRNLTKLKKLNMGGTSLGDVEVIKMIPDLRQLEWLSLAHNTIQKLRRGMFQNFAKTLKVLSLGNNRITTLNVTSLPESLWKSL…	.	13LRR-LRRCT	NO	Non-classified
Helobdella_robusta	ANNELIDA	Hro-TLRα3	MFKKFIIFSIWVFMIWNLCLGQSTDPCSSDIFKNCVECQMHESYIYLYGCLNYTCQIVENPILDETKQKIKQFENGLQDIISSRRNVKTLVIKNSPLTIIPSAVRNLVNIIELRIERCCLKLIPEGLFSGLQSLKNLSFEGNQINHLQSGLFDGLNNLVSINLRSNEINGIDDDVFSNENDLPSLTTLDLSYNNLTSVDAWIFIRLFSMRFVYINLRFNKINSFTNRKKWFYVCENFINRTFNFQLSLYRNELKHISDLLIFFPKFDDAICFFKRQSLGHRQGHPVIELAENAITCDCIDYDLITFATKDQAVAILDGVRCRSPPRHMYSKLFQIPLSEFQCELTPCPDACQCAEIPFYESIYVNCSSKQLKTLPPLLPTKTNLNHSRYHYNLTFSRNM…	.	2LRR-LRRCT-2LRR-LRRCT	YES	P-type
Helobdella_robusta	ANNELIDA	Hro-TLRα1	MKMNFKILIAAIYFILITYLKIVNSACQFLDNNAVCSNLKSDKIIKENLDKFSKVDNLKISGSFFPLMWSYICKLTHLKELDISYNNITDIPRDCFKYFDKLLKLDIVCNELEHLKSQAFDGLVNIVSLNLSLNFIRHIDVDVFISTNAFKRVSSISLSKNKLTTLGPWPLMMRSVNKISIDLRYNLIQFFTNDVNFSFNCKDKQRNYIDLRKNSIKHLSEIFVNWTDDISKVICSNTPLNFLDTAGSYACDCVDYSIIRAVIASKSNFLDDKSCMSNRIRLVSIPMNEMECEIKHLCPENCSCKQKPHTRSVVVSCSNAAYESIPPGDLPSLIPLTPFSDFHLKYDLYFNKNLLTSFNLSEHVFNDTKILDLSENKINEISPHTWVQLIQVEDSVFLH…	.	2LRR-2LRRCT	YES	P-type
Helobdella_robusta	ANNELIDA	Hro-TLRα2	MENLITTEKIAGKRNRGQQRITFVKSLCHLLKQLIKSVKDRFFGANSSELCSSSAFQTCINCQIDETSIRLDGCMRQQCQDVSLQNRQKYNFQNELSEVLKIKSRVTSLVVTNSPLSEIPSMICSLSNILDLSIDSSCLKVLPDGCINKLKTLRKLSLQNNQIEYLQKGLFDGLNDLEEIILKNNKISSVHDDVFSNETDLLSLKKIDLSFNSLTNVDAWVFVRAMSGHETIVDLDSNNISNFSNRKKWFFTCKKYNKRFLSHQLNLDNNQLKHITDLAIYFPALTDTLCFFGRRTYTKVEIGLYNNPIKCDCVDYKVITITRSLFQSIFDGVHCQKRFQPIPIKFMVIPVEELQCDMDQCTDGCACKEIPFYKSMYINCNFNHMSNLPVMLPVKTKTW…	.	3LRR-LRRCT-2LRR-LRRCT	YES	P-type
Helobdella_robusta	ANNELIDA	Hro-TLRγ1	MHRGKFFFFCSMIFSIKVVQTELGCYGNDDVCRICSCRSRGEVNCLRANLDSIPENLPWWLRVLNLKRNNITIVHENALRNCSLLKWITLTNNRIQHLPDTLFLNLSVSSIAINSNRITLSDQSKIFSPLSQTLRTLLISGNSNISHKVFQNLKALQFLQIDGNLSGGFGQSFSTLTNLSILKITKPLGIVTEKTFKIFERLPKLHNLSVRAADIKHIEPKAFVHFKNLRYLDLSRNKNFSLIKTFEPLNHVSNSLKSLRLSYLIDDTFTPVTLNKTFFDAMKNKKLQKLWLNKNEILYVENGFLETFKSLTYLDVTYNRLEKVKGLTGMINLVNLTWLNASYQSKRYYEREASEEENFNSMNHNFEHCRAKKQIECDFNVFIGNKPIGDLVWCLIVPR…	.	9LRR-LRRCT	YES	V-type
Crassostrea_gigas	MOLLUSCA	Cgi-TLRγ2	MRCILGFWIFLIWLETVVLSVFCYTEIKPSINCSFLANYSGCERKTFPESLHPNVDCIDLSGNMLTYVNKIEGLDNLFYMDLSSNILKTVDNGAFASLRKLEYLDISNNEHLGLAVLPNVTNGLNQTNIKVLKVDQISCPGGRSNILQRHHLSYLDNTSLLELSIATNRIETLEPCVLSRLPKSIKRLSIARNRLIAAAYVLEYHSLVNVEVINASLRNSPFPFLRTISGCKENLDILKNDTVYHPALYRNRWKIRYMRYTLFQRARDSHLLSSSSDDLFLYDAFVSYTSKDRDFVIKDMIQKLEQDNGVQLLIRDRSFIPGEFKCQQIVRSIQESRKTICVVSKRYLKSAWRDYELNMARVEGVEVRKSMRYVILILLPEVCSGGYPKKISDFLKRDC…	,	4LRR-LRRCT	YES	V-type
Crassostrea_gigas	MOLLUSCA	Cgi-TLRα4	MTTHYVQCTKRGLTKIPAGFPASSTEVSLDRNNISEIYSSSFVGLIYLRVIHLDHSGITTLANNSFIGLLQLKTLYLNNNELQEINRGVFNKLWNLTELHLEYNNIAYIEEGAFSALTSLSTLFLDHNLLISLPQSATNHFFWFLSNIRLGENPWSCSCDVMAEFIPMVMNRSMVISDYSDMFCKETGENANFSMKDVLVKRCTNITSEQVFEMKQFDNWPNILKILVITVAAIILTTFFIIIVICLWRPIVLFTHRKCKCCVRKRYPEDGDKSFDAFLAYSHKDDDYVTREFIPRLENELKYRLCVYYRDFPIGGTIADTVASSINRSKRTILLVSKHFNDHEWRNTAFQHSFGGLFKQKDNHLIIVLLDDAKGMKLDRQLKVLVKSHHVISYRDMCF…	,	5LRR-LRRCT	YES	V-type
Crassostrea_gigas	MOLLUSCA	Cgi-TLRα3	MPSYCTLDTPERLPHPISEANGLVLMVSCDVDGSHIWSFELFRAMVNDMLKLTEIDVGLSLSCRGNGTVNLPWPMRANNLRYLEVQACYIVDHYTEAYEYKIDELPDTIESFRMKDCVIINDISYFEYQLKSNAFLLTRASICGPENAKLFAYVNITATFYGSKSLALKEFRNLGKLYTKNITIMAANTVSCQYRNLVVFDQSQTKNHGSTYFQDLIGHSYPVLKVLNFSNTELYNIPPSLRHWRLNFPKLKVLDLTNNHISDLIIFIDHDPDSSDKGVINLQYNNLTSVSDNQLKNFFEKHSSFYIDVQNNPFSCGCEMRDVKHFILNNTKTKPRNSSEYSYLRGLKCQNPKSVAGRELITLSDADIGCGSEIQVLQSGPIIILCVLVFVLFVCLVVI…	,	LRRCT-LRR-LRRCT	YES	P-type
Crassostrea_gigas	MOLLUSCA	Cgi-TLRα1	MVATLVWTSLVTLVSLGGYTAVDVIHNQNCTSTDNGIVLQVHCEVRSGLNFSDVRRWVLQQARSAIHLDIVCVGGTLTLSHPMEAGNLTELRINNCVKIKGLFAEFQELDTPPQPASGTLEVLEIINSSYLYNKTGVLEQAECLQKIYGCMTFFPRGLRVLKLRYTKFDKMSNSNGFDGFQDMPFGNICYYDNLEMYERSGFQSPFGILDRKIENEIFYFLRFGSFQKLHTANFSDANLEFIPARFTEYNWFRQFRSLRIIDLSHNRIKEIPYLRRPNHFGKLIKLILRHNNISRITKTLIEKLKMSNMAVDFSKNKFVCACESDLEPVLQFVRNQIEESWAINYHYLANETCYYPSSLQGMPLRSLDSLVLCPNSPARFRSWTFQELYIGLIVLTFIT…	,	2LRR-LRRCT	YES	V-type
Crassostrea_gigas	MOLLUSCA	Cgi-TLRα2	MYKRIKFALQAEEHKGESIFAADEGHLRNDRSRDSNLPPTWQDFCTLKGTENNGTLLSYECSIDGFSSGRWNFSQLRDYISAKHFKYAFDVQCRNNSNISFPFNGKARNIVKLHVRDCIATDYYSDFQNADLDKIPDELEEVVLINVQRVISVKAMMKNLQIKPENIPRNVNCGDEDTLKVKIERNESYSFVGNLPNISTFITIASSNIINKRISSQKCSFKNLQLLETSAQSSRSRYFAEFLTESNRFPELRILNISHSSLYYVPEQFKNWIIYFPKLEYLDMSHNKIQDIVLSMPKDYDPTSARLTLDLTFNDIRQISVRFLEKIVLARHLYVIIDNNPINCSCTDQMRDVLEYIRDTDWNSVKYERHQYIRDLKCQFPENIKGRRLRDLTDNDIGC…	,	2LRR-LRRCT	YES	V-type
Crassostrea_gigas	MOLLUSCA	Cgi-TLRδ2	MFAKSFFDKSRIDSDGKLKIPFIIRGTDGGSTLGLGAVNYMSVTDTSASSQNMISDSDDTGIVNMFPKSTSEWGSNFVEKLGVRCRQCDIFEIIVNRWRLFNLFDEDYLEVESCSNACDLEANYDSLEDMSTEKAFPPEVQWRMRVRTQENDILREPLISKWFLGKLTEINHCIASIISQNEPGGVVSELKYQVLFEKVLQAFGLSTLSHPFIVTQKAQILGRTTSSKADILCCRDDLENPVIFVCEVKKALSNEDDNLPPPPTKRPRATCSTLDDVDTCDSGNQWSWSQHIGELFVYLEQSPISDRILGFTIEKTLCPSDGSSGLGTIQCGFQIQETNGKPPYWSCSEFAQVVSTFSSLLFDGRGKEVNGFAFTKPFENLTSLSQLEFEILNDFELTN…	,	8LRR-LRRCT	YES	V-type
Crassostrea_gigas	MOLLUSCA	Cgi-TLRδ1	MDFRYHVYCDVTEDLFCSFPVISREIVLNFGGHCDVIVALRSLKCLQNRKVESISLSSNKKRFESGILILNNWTMEYLANICVKNLSLGYNSIVFLNATLYKTTLWKCLEKFDFHGNNMHVIDVSTLMSLLTLPKIRILNLCCNDPPTSKTKYRDDPFQIQKHRFIYVNITLSKNLKLLDISDNYFHNTNGWNLRFVLIGEELEELYLQKTNFPLHTITKLNFPNLIKLNLSENSFRQVHSDMFQGVRNLHHLYVLDVGLNNTAHSISNSLFKNLKNLLTLDFSKNGLAFLPSLLLMDQKHSLTEIRLDHNRFSAVPSVLTELKELKTLYVRFNLISKFSRNDQRLFQSLSNLSIYIEGNPITCACTGVQSLKWMKAHQNIFYDLNKVLCVESKIPIVQ…	,	7LRR-LRRCT	YES	V-type
Crassostrea_gigas	MOLLUSCA	Cgi-TLRβ4	MVKKTLDEILQMAELISTHGKTSKEQFSKTEKLARDGKLELARTEISKEDEAPELKNLAKKQNFEVLLSKYIQELNNEEKVIIKLPLSTQEAGVRTTSTIHSFLNFSDIHSTYNSITVIQNDTFLDMPVLQTLMLQNVVRLRRLEYFAFRSASLQSFKFGSSKFKFDNKGRYNNDLFKFAPNITNIELFDNQISDGSTLKTLLWNLIKLQKLNLQGCGINYLARGTFDRMPDLRTIILKGNSLYGWDPTMFNKLFNLRALYLSGNSVAVVNRTSLAFIGKINLKFIDLADNPFACTCQQLWFRDWLKTAKNITVAFYPKRYVCRSPPKWDNTLVALFNYTEEDCREKNPWILIGSVLGSVVFVCMVVVIVIYTHLPTVRNIIYLIRLRRKGYVRLVNSE…	,	3LRR-LRRCT	YES	V-type
Crassostrea_gigas	MOLLUSCA	Cgi-TLRβ3	MGGNAFKNISGLYLTRLELRRSHIFNIDRLTFQMLPHLQYLDLSENKALHSKKLHKAFFGLRSGSLREIRLTNMRLNTLFEDFFLYLSNTSLERVYFDDNIIISNIGDVMSPLSSHLREISFKSNQISNVSFNIVMPKMEVFILSKNKLLSIPNFCYFHSSRTMCPNLKVLDLSDNLISVVKGGKFFRKCLPKIQRLFLGYNKIKTLGKNFISLLPYLVYLSIENLDPNVTLHEYSLNSSSLQYLYMGNRFNVLKYYRNLFNNTRNLRVLDMTGVQFILSHNLEEKMFQLFKPLTGLEELTLKKTSLSTFPVSVFQFMPNLTKLSLQDCYFNQSYLRKLSAPASLKVILLDNNLITSINETNIPNNIDQMSLKSNPFLCTCDLVFFRKWIETNSKRLLG…	,	8LRR-LRRCT	YES	V-type
Crassostrea_gigas	MOLLUSCA	Cgi-TLRβ1	MIENLTKESFQNLQNCPVRKLELSRNKITDISKEAFLPLTKLVSLTISSNFLTASKLQIGLEGLKSSSLSSLNIARLQLGGQLPSSTFALLNGTVLKQLLMSDNKINQLPSRAFASLRRLEQIDLKGCKIQTIANDTFAGLDTLTNLNLENNFLNKVPTNLPSTLNILYLNRNQIVALGENAFVNLVSLKNLYLDSNKISEVNKLAFNGLVRLQKLHLVSNSISSLAAELFAPFGQLISLDLSNNNLKAIQNSPDIFSSMTSLTSLSLAENGCSSLPLQSFNHLQSLKHLKFDDNNLGGLIGSDNIGTLFAGLHKLETLSLSKNFLHNLPISIFKDLSSLQTLTMKSNRISGWNNGLFKQTSALRSLDLSDNSISLVNSSSLADLSQNSNFQMLNLSNN…	,	14LRR-LRRCT	YES	V-type
Crassostrea_gigas	MOLLUSCA	Cgi-TLRβ2	MPWCTLVVIFSVYMCFRCISSSAQNSQCPEQFCNCSKRQVSCEKHGHHLPFIPPIPNDTLVLKFTGNFLPLISQETFRNVTSARLKELVLGGNGIQNITSDAFEVFPRLTFLDLSGNQFPVSILRESFYGLRHSRLKKLYLIQMTLPDLPLDMFEYLQNVSTLQGISLNYNNISNLVGSVFSNIRGLRNLGLNNNSITNVDFGGTHLEVVRLRWNKLTTVPRFCDNARKPLAPRLRVLDLGHNLISQINRHNFCGSCLPRLRNLTLDGNLFHKVPNNTFSDLPSLVRLSIKYLRSFDITFETTCFNSSSMRLLYIANHMSMFDPKSRTDYKNIFRYCRGLNVLDMTRIRLTTYDGVMLYELLHHLTNLTKLVLQSTLVLTLPENLFSRMPFLGSLHLDH…	,	8LRR-LRRCT	YES	V-type
Crassostrea_gigas	MOLLUSCA	Cgi-TLRγ1	MYLFAHMLAIEWYLPVIVFVLIIKTGSGKNCSSITQCRCHKLEQKLFADCSDLNLETAPYFPDDVVGINFSKNKFSNVPQSLPKNLLFLDMSNNKLVLLDNGSFSRYKMLQNISLSRNTLREVSIGTFAWNSHLRNLDISFNRILTIEAMYNVTHDLQSSKIRTLNFEKLQCTYGVSQLMRVYHVGFLRHTQLTELNIASNRLYSLETGFLNVLPKSLRILNIADNKLGFGMFIFEFSVLPNLEILNVSFQESFHQVGMNGDFFENCNDTKVATCNCMNNNKYMYESNPASKNSTISLEGFSKPSANYSFYLPRNLQKLYYHDNLYKMSLPEFPMGLNNSLTHIYLQRNIIYEVIGPITGLKRVRYIDFSGNFCKFIAKSFFIPFVGLEILNLSNNALS…	,	4LRR-LRRCT-4LRR-LRRCT	YES	P-type
Octopus bimaculoides	MOLLUSCA	Obi-TLRβ5	MNSLSLSVLFLIIHVSYGEAKECHVLRKGRWSCEGSTFVPTFPQDTTSITFTDLTVNNWDNQTFQNLTELPLLEHLLIKTTFLKTSTNDVFTYLKYIQEFAIVNLQLPLPELRNVLFGLPLTTKKLVFAEMKFETLNKDIFDGLRGTNISSIYIRVSTMLRFDGSYFNGIDKLDQLTLQGDSITSVTSWGYLPNLTYLDFYYNEISTLPKFINESGFIFYPKLEKLFLCLSRFSYLNSNFFKGLDRLHTLGIYVGDIFLVKSDVFQELKCLRAVSLLSHKHHILRFEQNVFKLKLLESVELNNIHVDINEGKPSAIFKSCPQLTNLILKNVSNIYPNDLLKPLTKLENLMITDGQVSKVPDTICNMNNLTELSIFYTTVSKWNNANCSVMRVLRKLVLK…	,	2LRRCT	YES	P-type
Octopus bimaculoides	MOLLUSCA	Obi-TLRα2	MIYLHNPFIFSLLFFTGIYLVHSGKSYHCPLSCKCTNQQTVPGTVSVTCYFTQLKSDDYQIFSMLAAENTTYLYIKCDEYGYTSSLDNSPFEHLTNLRKLVFETCYFNNLTENIFAGLDNLRNLTIYKSKYLNVNSNAFFNLPNLETIRINNCDSVNFPVNSLCHQNKLTTLNLAENNIKNISEVFNLCLKNSMLFNNITVLALNHNKLSVISDSFSDLLKSVQYILLQNNRIESVQKDAFSNLQNLEYIDLSNNSLSKLPQTSFDFSYKLYYFDISNNPIKEMPITLQNLSNIQLFRAKNTLLGDRIWNFLNRKPLVLVNFENCGLTYIPEFVAKFQTLKHFMLDKNNITTIHPNAFAASKSLITLTLSGNKITSLPKFAFKGLDSLEILNLNDNQIS…	,	12LRR-LRRCT-4LRR-LRRCT	YES	P-type
Octopus bimaculoides	MOLLUSCA	Obi-TLRβ4	MNSLTLSVLFLIIHVSCGEAEECHVLRKGSWSCEGSTFVPKFPPDTIAVTFTDLNIDNLDNETFQNLTELPLLEHLLIRSTFLKTSTNDVFTYLKYIQEFVLINVQLLLPELRNMLFGLPLTTKKLVLAEMQLENLNKDIFDGLRGTNVSNIFINECNMVHFDGSYFNGIDRLDQLVLSGDGITSVTSWGYLPNLTYLDFYYNEISNMPKFKNGSGFIFYPKLEKLFIGLSFYDQLNSNFFIGLEHLQTLGIYVGDNFFLKSNVFQELKCLRALSLLSHKHHILRFEQNIFKLKLLESVELNNIHVVINEGKPSAIFKSCPQLTNLILKNVSNIYPNDLLKPLTKLENLMITDGQFSKVPDAICNMNNLTELSICYTNVRKWNKPNCSVMRVLQKLELK…	,	2LRRCT	YES	P-type
Octopus bimaculoides	MOLLUSCA	Obi-TLRβ2	MVNISSLSLVSLKFENTAIYSSNSSAFENFRTLSILEFFGCYFQPRILYTAFANAKQLTKLYITSTKIKELSEYFFENLRWTQLTHLSLIRCGFDTFNGTQFSTLKYLRDLDFSENFIKTTIWGINPSLNVLKIPHSSLQHLPAFVSSRGESYYPNLTRLEIGVERIPHLNETTCKGLQHLQHLYIWCDQLEKINSLFKPMQNLQTFHLCASLFSHQPKLRITSSNFRSKTLQNLTLENVRVFADTQIDLFRYFPSLISLQLIVTTLLSDSKSINQSLAFLPNLVTLQMSFSNLKTIPKVICNMVNLTSLNLKGNAIVWWNDTNCFVMKKLHFLSFSENRISIVGDKTFSPLLINNKKLRWDLSLNPFLCNCENAWFKSWVEKNHQKFLYYPKDFTCDT…	,	3LRR-LRRCT	YES	V-type
Octopus bimaculoides	MOLLUSCA	Obi-TLRγ	LKYISFATERNSSEINHLTDVIFLNTPYVAFLNLSYSKIHSASTRIFQRFNNLRVLDVSYNNFRLGYNSFFKNFHTTYYLEYLALNNINVRNILGMPLYAREAFYLNYTSLKRFEFNYNRLEYIEPNFISSLPKTLEYAYLKNNILTYGKYLFEIKTLSNIKLIDISTTLSHKNLPLFRYKLFNRDITYSFTISKSLKTLLLQGCHYQFPIPPFHIRDANAIRLINATNNLFCPWSGPVRGLEQLQILDLSHNQCNNISNEFFTFFTGLRLLNIENNAIGISGQVAEEGFSKAFLNLTNLEELYLSNNHIRYLSNNSLLQLKNLRILNLHINLLESFDVKISHMLNLSYLDLSKNILQELSENTFNAIEKISEYHKLTVNIQSNNLKCGCAQIRFLTWL…	,	6LRR-LRRCT	NO	Non-classified
Octopus bimaculoides	MOLLUSCA	Obi-TLRβ1	TSFSSTWSLKYGGLHHLRSINRLHQRHTAIKSDKGGLFSTLAGLSDLQLGSNDITTIPEEIFIKRKSLSFLDLSNNHISKMPKSFSKELTRIRKLYLDSNKLGKFLSTDKKGFLLSGQLSKKIFQNNKHLKYVYFRGNKITGWENNTFEVTNLTLMELDVSNNFIFTFDSDSLKYINRKKKFNVTGNPFACDCNLRWFRDWLNTTTVDIVDKNGLTCNSPPDWQDKQLLDFTRSKIDCTDYTLYYILGGVGGGFLLTVVIVLFAYTKRWYIRFKIFKLYQYVQKAGNKKEYEAIPGDDMYFDGYISYSDKDADWVEKYLMHTFDNGENGEDKNNGNFKLCFRNRDFAYGKYIIGMIESSLAVSKKMIMVLTPYYKKDKRCEFELQLGIMKLNIKNVMPI…	,	4LRR-LRRCT	NO	Non-classified
Octopus bimaculoides	MOLLUSCA	Obi-TLRβ3	MDLCHSLIRLIVLKAILGFIVISTVEGDYECNTNECFCENLPYIPKFPANTTFVKIINPTFSQFDSKILWNLTTIHLTKLSFIGCVFHNASKYVFARLHLLEILNFKLCKLTQHALQQIFRSISSMNITSLEFDGVNKNKWSFQFLQGITNYNIARFCVMRSKINVFNGSELLPLKNLKILDLRFDSISKVVSWGKHPYLTDLNLYGNFIYYMVHFVDTSGRISFPMLVRLEISLYRWNILVRGTFKGLDKVKTLGIYALNLHLIKPKVLTPLKELINFSLTAQKSLSLQLGKHAFESTTLRSLTLRNITLEIPKSNLSGIFNACRHITLLKFQAVSINGNASINELLMDLKNLEYLELTGNTMRNVPDCVCDMKRLHTLILSRTWIRKWQTTNCTVMN…	,	2LRR-2LRRCT	YES	P-type
Octopus bimaculoides	MOLLUSCA	Obi-TLRα3	MEAGVCLKIQLLCSLLSTCFFKLILSNQIENNTVLCKYDFRKLSETRLFSIDGKRLETTARAFSDIKTTSSENECVIELKHLNIPRIEIRILIYYFKCSDELTVRLDTTDVETMPRNILYLQFQSCLMSQEDVGKLESLYDLRVLTYFKTIPSSAIWSGSNETDNVNGIDNVVSYSIIGDRNYSSTLPWVLTANKTYPTIAEITLDGIGLTELPDEMRIRFPNLQSLEIPNNKLIEIPKFPYTERTYKLPLGLSRTPFMQNHYADVFGIKVKPNYFRRILNLYGNQITNLPDNCTSGSLQMLSLEENGVVNISDHAFSNMYGLDTLTLANNLLIQIGEKQFSYCNDLQSLNLKFNKISWIHSRAFRHNKNLLKLDLSNNKLVSLEEGIFTALDNMKTLN…	,	9LRR-LRRCT-LRR-LRRCT	YES	P-type
Octopus bimaculoides	MOLLUSCA	Obi-TLRα1	MSSVKSSSQRACVTMTSNSVSQISRCHSLRHLAVVAAATATKHLEPKLNSHSTLNSAREEAMTPTKAKLTPISLSQFSTFLFIPPLLPFSSPFKPPPPATPTQPLPLSSSSSSSSSSSSSSSSSSSSSSSSSSSSSSSSSSSSSSSSSHPPSPTLHCTSSSCSLSPSSNSVVGTTTFFSCPCSLPHYLPPPPSSPTTSRLSCSESLPPSLIKPLLPQPSPPPQSPISASSSLTSLSSSPASVPFHWMIVLFLLLFSHSAQPWVTQPEFQCPKQCECHNLRTSQLSTSIAARCRINETMSRYNFSVFSAPYITVLVIQCQGKPLKPVNKMLRNLPFLEELVFKDCHFKSIPEYTLLGLNNLRNFSIFGADQLTLTSNIFHKAVKLKNLEIIHSGLKTIPV…	,	14LRR-LRRCT-4LRR-2LRRCT	YES	P-type
Biomphalaria_glabrata	MOLLUSCA	Bgl-TLRγ10	MRKDIISPSSSPQTEVDHVQHLNTSAALRMSPCAYKHVTVDCSGLGLGNIEPDWFPTDSEMILLNSNHLTCLSKSSFSHLRSLKYLDLSYNYIDHIELGAFEGLFGLVKLNLSYNYVSFTGALNTTEVFKPLRALRDLNIIQNQYVSNGNASYTGYFEENLYLGPEFRLFEKLESLKITGSVKFIQDNAFENLSDLKKLHLIQMRDITVNGATLSVIKIWSLSGDHAGDSTSLALPSSLFAFTQDYKIDVFLGYSDTDYRFPCQDLRAYLEDTLKLTTFLNDRDLLATLNKASGIVEAINSSWRVLLVCSEGFLKDEDWSLFTMRSAMYAQSPANPGRVVVMVHQRCLRLLPTELLSAVEEDNILVVSEWKISYEMGEMLRTRLS	,	3LRR	YES	Non-classified
Biomphalaria_glabrata	MOLLUSCA	Bgl-TLRγ3	MNLLILLLLTNFQLYTCGTIADKNTSWTVTELKQRNGNPCDVTLDLVNVVVNCSSRSLQFFIKSWFPENTSVLMLQSNLLTVVPNNTLNNLYRLSSLSLQDNMLTYIEAKSFDRLHSLQYLNLENNRLNLFSLPVQIFSDLVNLTELRLAQDTTNSVYNLKRLNTVFNASTGSFPDQMFGHLIHLRTLSVDVHDDVLYFNPEFQNLPITKLQLSGKLKTITKTSFENVKTVTDLSWNNFGYIQNVSSSVLGSFVHLEQFTLNEVRLGVRNSLHLLRPLVNSSMKLLKLSTVPLIPNLKYLSITSQDGILDEESTRYLRDICIEELHLQSNNIFIILKGAFSSQTLDRCLKRVYVTFNPIQGTLQALLDVILLKSLQVLVITSFRNKAQGWAGTSTLQLE…	,	5LRR-2LRRCT	YES	P-type
Terebratalia traversa	BRACHIOPODA	Ttr-TLRγ4	QIMESGKPSYHMTCLVMITLCVVAVNPKGLQPICQLCTCSSDDVYNRVECTNMCPSLDTTMLPQNTTHLKLRCNNISRLKNSYFQGLFKLKVLDIHLYESTTLDTGCFKGLDSVEYLNIQCHKVGFGSIGYPKQIADMKSLIHLKIAGIKGAFPSNYADLTNLKVLDLSTHFTSQCEINQLEKKYFGSLLNVSVEVLNISNCELKTYESGSLLQFKHLRELDIGCNQNLDGKDFKKLLFDVKVLPLKILHAQNVAETTSSKISVNDELLTLLNGSNIQDLYIPAQISYNIMGDLSRLNLRKLNTLSVVGLFGLLSLETVESEIIPEICRTFTNIGVFNYFMSATYLHLQEVSSLPDCVASTNHFEPDRYFEEMKTSNYKKIMTESQYSKSLIKASLNCN…	,	3LRR-LRRCT-3LRR-LRRCT	NO	P-type
Terebratalia traversa	BRACHIOPODA	Ttr-TLRα5	LLLSECAWANTTDDMFNVSYTEMTTWPQPDCKVTGEIRGQKAHGGKTMRHLKCNCQSKCNFNVATVWDDMLEPVNYTSESVSLTLHCSKGAAVLWNVTSNHTIDGIKIDHCIVHIPENQYILAKGGFAKSILLQSNKVKSGRNIFAELSTNVLVSWGQPIDPDVDLPNAGRDSRSTYYSLNGAIKKVPQLATYTDIGYLNMVNNNLTVADLLQGNDTYNCELINLSRNKLRDLSLYRFKGQTQLLYIQKNGLVSLSNDTFTGMVQLSELYLEHNSLTSLPSHVFQNIPNLRVLHLTNNSLGMSRLRTNLFKGLKVLTTIKLNNNHMTYLPKGIFSDLDKLKYLTLKDNNLQTIPLEIFLLPDLEQIDMSLNNISDDGILQLYKASAGNFKMDTKRKLSL…	,	4LRR-LRRCT-LRR-LRRCT	NO	P-type
Terebratalia traversa	BRACHIOPODA	Ttr-TLRβ3	MYCTLICTLLFYIGCVLIVVNTIIQTGYHLETSHIVDSVHKFNSTEVYRNRAHYNKKCPPKCPPHCHCLHHYKYMRCRSPKMEKIPPVISSSVETVDVQYNKPIPKSTFKNYSNVITLSLIVYPNVSDSDISTAAFQHLNVQHFQFIIHRPGRTLLTSKKVLDISCQLIHLTQLNLTGTFNVDYTETFPSLPSLLFKCLENRNLSYLQLAKNTYPFLGDYVFTPLKRLSTLNLYSNGLKSPLNPLAFAGLINLRELQLYGNQLTDFPCFLRNRSDHGSSAVPNLEILILSNNAITSVKKEDTYGLPSLKILFLNYNGLFKLTGYNFEPLGPTLKYLYLQNNQIRDVNKYSFKGLFRLEKLNFPNSGWKIKRDDAPYLFEDLGLLKELVLKAADIANFRS…	,	9LRR-LRRCT	YES	V-type
Terebratalia traversa	BRACHIOPODA	Ttr-TLRδ	MEAEEDIFQMDDELSGDNKVETTSEYHISDGYHRHKCDYLNTDSNPRARFRSHTSQDMTDLQFSTLGVLKEIPKIPDQAEAKTTRRLSTDQTIVGSLTSPQTHDELIEKTRMSHQLYVTSDIAEECLTQMKSLPDGFRPLFDILHIELESLKLLSLSHLDLKRLPDNVQFPPNLEILYLTGNALTTLPTGAVLHMPKLKVLHLGSNIFKVIPFRAVSYLHNLESLDMTNNVLEDPVRRMHEIISLSGMEKLTTICLASNCLGSVPPEIMSARNLKQLDMSYNKISSIPPEIGGLKELRYLNMKSNRLRQLPNELCQLKHLEIVCFSENTISDPNVDELLDMPDSKIKMLCLHSNRIPANKVQNLLKKASRSLDIRLAENCVEETREHVKQYLKKCLAMD…	,	7LRR-LRRCT	YES	V-type
Terebratalia traversa	BRACHIOPODA	Ttr-TLRα2	CRQPSSCWCYRKCPDKCKCYNSHDWNIDYAKCHKVGLNKIPKISPFATHIDLSGNNIPLIRNTDFNQSSLIQLYLNHSGINHIDDGSFTNMSNLLLLYLNNNNLKVLSRYTFEALPVLEELYLHGNKLTFIEDETFLGLKKLRIISLKSNLIKTLPYTDFDKLSHLTSVSLAENPYDCDCNFSRNFKSWIFKSSLATVIDSNDVFCVFYGLQLNESVLIRQNGSVYPFPISGSREAMTTISNVTETLPTIKNTLFNFDLNYYCENLNISQTNNASTVIFRSTTTKDKSSMIAIIIILIVFVVIVALATVAYYYRNLIKVWLYTNYGLRPCYRKGPDDSDKIYDAFVSYSSFDESTVVHTLAPKLETGNPKYKLCLHYRDFPIGSSIAETIVESVENSKR…	,	5LRR-LRRCT	NO	Non-classified
Terebratalia traversa	BRACHIOPODA	Ttr-TLRα3	TAPESMINETIGSLDPAVLNRMCHFSCGNVCTCIRNQFDDFQLNITCSGKNLTSLPNFTEDMLTFTKLNLDLQNNSIRELTDKPYLKHVKILNIANNKLEIVSAEAIQSLKTVQKFNLSGNRLTKLNVNHFKYTNLETLDIQDNQFTCNCEDQWFQEWLLQINNAVVNADSVRCHNKDVAILSASHTDFCGLANHTILTICVSVGAVMVCVAIVVMVYIFRKEIKVLINYHFSWHPLDRPRENDDNRHYLYDAFISYNLLNLDFVRNSLIKNLEPRYQLCIHNRDFLLGNEIADNIVTSINASKRFIAVVSKAFIESEWCQYEFQFAHNDAMKDKRNNIIIILMEDKVSDLGEIDNCLKIYLRTHTYLSYKDRLFLQKLLYSMPQVRTEGHNGV*	,	2LRR-LRRCT-LRR	NO	Non-classified
Terebratalia traversa	BRACHIOPODA	Ttr-TLRγ3	ATINMKGFQFFPFKKCETMHERRELLIYSEIHNTSVNIHQYENELRHANCCQQWQWYGIKSVLHYTNVQYSYLRVTDLPQLFEFIELPSPLFKLIFGGKLCLCVYLPTLVRVEFSGLNLPSVIIKVVGLQNVRYALVESCGIKKLNRALMSSFPNILYLSLANNKLGELQFNEKMESQFKDVFYPLTKLEEINLSGNNITYFPVNVFLAQTKLKRLLLHDNSLKVWHINMSTMTSLEYLDLSENQITIIGQMSMNYFKTIVPTDTFSINLNDNKIDCLCFNLEMITWIQKSKFIHQRDNLKCGDTKKSILSYDPKSCEVENFNAELVIGVTLGISALFIGVLFLIFYKIHWLKYKLHLLKWRWRFLFNGMMADEQNIEQEMIFISYENRDRCWVINTLL…	,	3LRR-LRRCT	NO	Non-classified
Terebratalia traversa	BRACHIOPODA	Ttr-TLRα1	QPVVEDVPSLEELSLQFCNFSVITRNMLQNYPNLKTMYMHNNRINYIETAALTRKPNNFASEDIVRINVITLDNNRLTHIDVNGFKQVIIVRLQGNPWDCQCHLKPLSDYVRLNHIKGNITCYSPPSLASTPLQQVNITCEQNVTYKGLLFLPIMLGLLLALVLASTCCVYWYRYEIKIMWNVKYRKAYKTEKHTYHAFVSHSSVDFKFVKDNLLVSLEPTYKLYVYYRDSIPGSTIVEDIVKAIDDSAITIILLSQNFLHSDWTKLEFKQSYFKAMKSKSNNMIIILMEDIPLDSIKDPQIKAYIRTKTYIHKNDPRFFEKLTSSMPKEEMTFSTTRRCNLSQSNITDNNVTNDDLSTISSQTKPVRMSHASRRSLFTFFRKLFSSKNDDNLRLIET*	,	LRR-LRRCT	NO	Non-classified
Terebratalia traversa	BRACHIOPODA	Ttr-TLRγ2	NDISYFPDNIFIHQTKLKKLILRRNAFQVWNVNMSTMLSLRYLDLSKNLLTVIGETSLTFMDTFMLTPQITINLEDNLFICSCPYLPTISWIQENNKSIRQAQNLKCKMGENEIKLMSYNAESCHVEVFSIYDIIGITSSISVIIVMATIFISYKFHWIKYKFHIIKWRLRYQIRNCFGIHDIQPANNERIFISYENRDRRWVLDTLVPKLENTMNYNTCIHAWDFMPGYPIADNIVRAIDICTKTIVVLSDHFAESNWCQLELQMALVKDPHSVIPIRYAPIEKQNKTRLLKYLTKANVYIDWYDMHLNKEDAFWDKLKYTLDLGDRRVDRLLLNDDVAFDEPI*	,	LRR-LRRCT	NO	Non-classified
Terebratalia traversa	BRACHIOPODA	Ttr-TLRγ1	NDISYFPDNIFIHQTKLKKLILRRNAFQVWNVNMSTMLSLRYLDLSKNLLTVIGETSLTFMDTFMLTPQITINLEDNLFICSCPYLPTISWIQENNKSIRQAQNLKCKMGENEIKLMSYNAESCHVEVFSIYDIIGITSSISVIIVMATIFISYKFHWIKYKFHIIKWRLRYQIRNCFGIHDIQPANNERIFISYENRDRRWVLDTLVPKLENTMNYNTCIHARDFMPGYLIADNIVRAIDICTKTIVVLSDHFAESNWCQFELQMALVKDPDSVIPIRYAPIEKQNKTRLLKYLAKANVYIDRYNMHLNKEDAF*	,	LRR-LRRCT	NO	Non-classified
Terebratalia traversa	BRACHIOPODA	Ttr-TLRβ5	LTHLIVTGNKLTTLSPELFTHLKYLDVSNNSITSFSREIVGDLGYIERFIFDDNKIECDCELHSHFQQWLLTTLIDTSKTERCYNYEGVRIIDYQPTWIDCDNRLTYVVVGSIGSFCLLVATVAALLVYYRWDVKYWFILRKIKAKRYHNMHDEMEMGELNNVMYDAFVSYSSLDEGWIYNELIPNIEKQKEVEQSDDDIKFQLLMDQRDFLPGHYIIENIVQGIDSSHKVLLIISLNFIESQWCTFETRFAEQSSIETGQRLILIFLEPLKKSEMSRHLQRLS	,	LRR-LRRCT	NO	Non-classified
Terebratalia traversa	BRACHIOPODA	Ttr-TLRα4	RTDSYSLYCTSYYQCYNSPVKVCVDKSMSNSMLKVFIPVLVCLSSSLVSTTVSATDNVQEAEKSWSPVNCTMAREYDGRRKYQGRNIKYVSCYCPKDCYFNMDATWDDLVKPDTGMDHIVFNFTCKTGASVLWNNTRPQQMDDPGLTRCNFVTPANQTVFAEGTTIFGMMMYGNTIADRRKLYQGWIANNTIIVRRQKFYPDVDLVDGGRSFLTRRYILGATGIKKVPLLATSEKVLILDVSYNGLTEDSLLAGNDTYHCATLILNNNLFQDLSNYTFNGETHYLFIQKSKLGVVGSRTFSGLNKLTELHLDDNLLESLPKTIFHNLGDLESLTLSGNNLGKYTLDKQLFKELKKLKYLNIENNNITHLPERLFQGLDNLDDLVLRKNKIKAIPLDAFF…	.	5LRR-LRRCT-2LRR-LRRCT	NO	P-type
Terebratalia traversa	BRACHIOPODA	Ttr-TLRβ2	MMYWSIRWSIAAFPVIIFLNMQSRVSLDQNSRSLNTVQSKTLRQEQYISVCPTECKCSNNVVNCQNKKLTQFPKNVPNSTVTLYLTNNLIKKIEPADLESLTRLKSLYLQQNKLTEVPDLGNLVSLGKVTLDFNHIQSARIPKGFEHLNSLTSITMTTNKITGLHKNDFLYLGSCPLRKLSLSRNTIKEISNNSFVPLKQLTSLKLSYTDSLSTKQLQHLANGFKDSMLVSLDVSGSYFQGQLPAITLQQLPKTITTLILRDNIITTLANNTFISMPNLRVLDITHSGVVFVKSNAFKGLRALEDLRLSHNNLRYIPENLPMTLKKLQLASNAFTEMTNLKFLNLGRLTNLDLNKNDISGLPYETFAGLRELQVLDLSFNKLNKIGTTVFSYLPKLQRL…	,	15LRR-LRRCT	YES	V-type
Terebratalia traversa	BRACHIOPODA	Ttr-TLRβ4	MGDNSLYREPNDLPALFAPLHSLTYLSISKNKLDYLHEDTFNGLYNLEKLILTTNKLEYLSTDLFKNTTKLKTLYLAKNSLKTINAGTFEKLTFLKDINLGENQFDCHCDIRPLRDWLKYKQKKKAIKIQGDLNCTTPPNLRNSLIVDYNPSWLDCDNNLEYLLISSSCSMGFVLITITVIYIFHWNIKLFFAIRKANRKIDGENNPLLRKRYHAFISYANDSLWWIKKHLLPNLNAQKTIHDLGGDSQENDNFEFNLCIRDRDFRAGQAEVDNIIDGMQNSTCTIFLITAEFIDSGWRQFEMNVILRGLIDDPQNNRFILVFLEDIPNNKLPIVLSTLKKNVDCLYWPKGAVKRIQFWAKLKVRILGK*	,	3LRR-2LRRCT	YES	P-type
Terebratalia traversa	BRACHIOPODA	Ttr-TLRβ1	MHLNKLLAQCEILLCLMYLCLANGQHSPLNRCSEVCQVCNETYADCNNGGLNHVPIDILPKTIETLLLDDNKITHLSNDSFPGLYRLQYLSLQGNGLGLIDEAAFQGLYNLTTLYLERNELEHLADNTFRDTPVLTYLSLLGNNFMERFPDNAFTNLKQLLTLVLSRNNNIQSKLGPGFRDLKRLQSLDLKHNKLPDNLSGDYFMEIKDSPIESIDVSFTEIINFRKGTFSLFPHLTHLNIQASGKKNPKCPNAYACITDFDKTVIHDLRNAKNLTVFNMQSTFFGNDVTQQPQITNTTFAYLKNTMLKELIMTSNYNSMVYIYNGTFQYLPHLETLWLDNCYIRYIHKGAFAGLHSLQYLSLTRNLLACIHMDCPFFHGVPIPSLKWLDMSTNGISYR…	,	16LRR-LRRCT	YES	V-type
Hemithris_psittacea	BRACHIOPODA	Hps-TLRγ4	AVVSTQSGHYGRGERAFWVTFAATMTGIVVVYLCVLLCVLADRESKICGKCSCITRKSTETTINCEWRQFTEAILPFVLSNTTNLQLQGNNITTIAKDSFSHLQQLKYLDISNQHSTISIDDYCFKDLHHLETLKISQLHGTPYPLAISRIPGLRHLAITLQPQPVPKEYKKLVSLEELDLSGSLIVNFQETTRHLSVHNVSMLNMSGSSWELYQPGDVSQYAALKILDIHCVKNFGGTNLIKLMADVEKLPVKEFFMEYISETKPLELDHKLIAYINASKIETLNIGTNNVRNYCSLDLRRHLNVISTESYFNFATRSCSHRISSYLSSRSMRLAKLFPKYDLTIFNSNYIFLTASTQLSLKDYCPGVVTQRIKQMENMRQVSMYKPVMSMSQYVEAL…	,	3LRR-LRRCT-3LRR-LRRCT	NO	P-type
Hemithris_psittacea	BRACHIOPODA	Hps-TLRγ3	MSGSSWELYQPGDLSKFTSLEILDIHCIKNFGGDNLLKLMADVEKLPVKEFYMEYISDSMPLHLNRTLLFEHINASQIETISIGMNNIDRVYSDDNFRQLYVFAAEVFLDLVPSRHYRMSLSKIRIGQLFPIYYFTFPINSQHLFMTGSTQQSTDTTYCAGVVPKRIKRMESLRQVGTYKPVMGLTEYVEALTIAKNTCAKKWNSNYVLKYLNEISIMGNISHLYIDNLMSSVRQNPMIVRALKRIPTLSKHCICVYAPNLVSVVLNNTKYSIAFTLVKIIGYQNVQHLVLEHCRLTEMHRYYLSSLPNLAYLSLAKNKLNIFATDVFTPLKLLEYLDLSGNQIAILPKNVFSQQDNLKYLIMKNNALKTLNFQLKNMNSLEYIDASENKLGTLGQQTR…	,	4LRR-LRRCT	YES	V-type
Hemithris_psittacea	BRACHIOPODA	Hps-TLRδ	MEDASNEPLFQLELDQDSSNVDPASGPDESALELIGKPGESMCSHHNFCELPTLGLMTINDERRLDQRGRSRSDARDIPNPSRDIPSPSKSEPTGKEATDACKLMSPKSLKDVQELLSRTQFYLTTDADPDTLDFMKQEDFKPLFDQLHLRLINLTMLSLSHLDLKALPDNITFPVNLEVLYLTGNLLSRLPEKCMAGLGKKLKLLHLASNRFDRFPKEISLLHQLETLDMTNNMLHDGDDIDFSNLEKLRTVILLCNRLEKFPTSLLDVKSLAQLELANNRIREIPPNIGQLREIKFLSVKCNRLTSLPEDLAKLEVAEVICFSENMIVDVPVESLLRFKNFKLKTLCLHSNRIQNHKVMQLHEGFHGKVDVRLAENCIGDSRKDIQAFFSKCRFNSS…	,	5LRR-LRRCT	YES	V-type
Hemithris_psittacea	BRACHIOPODA	Hps-TLRα	DLSHNLITLNKFVADIRELEHFSLKLLSKRNFNLENNEISKYPVKELEESGLKSRWQQTLRYVFYQLGNNSFNCDCDAYDFYTYLHRAENRLVWKLQTYTEDVVCSMPTRLAGKSMYNLARDEFLCPINVAQERTCPDKCTCLRRRFDEAIVVNCTDVGLTSLPNQVPESTKELYLSNNRITELSGPSYLGSLTKLHLDHNSLREINPNFLSQLKNLTFLSITWNNIKYFPESIKGTLFNLSIHHNPIACDCHSLWLKKWISRSRNRFDNLKDIVCVDGEAGGSPVLEAQDNQFICLKMILLGTIVPFVVIIIIVMLVFIFRKELKVILYHKFHWHPLDRLREDYTLPYDAFVSYSSGDEHWVVSQLTKKLEGSSRPFKLCLHYKSFEPGVAIADNIVT…	,	3LRR-LRRCT	NO	Non-classified
Hemithris_psittacea	BRACHIOPODA	Hps-TLRγ1	LFTALLSFRLFGLESLQHLVIEDCGLKNITRKATSAFPDLTYFSLAKNKLEMMFNNINSTDVFHPLEKLQFLDLSENGIIDVPSNVVEKQVSLRMLNLSNNNMQTFKVNLFSLRNLTYLDISNNLLKTIDVISTIGLDQILHENSMFLRINMDKNDFECVCSNVRTIDWIRKDSLRSTILRRDDLQCKVIKEGGWNKIVDYQLNPDCDTKSSTSDLHIVLPIASALAVITFIFGIIFWKRNQIKYKLHLLKWRWGFLKTGNAPHVERGQIFISYDHRDGDWVRNTLRPNIQEMGYRPYLHEIDFVPGESIADNIVHAIDVCDKTVVIISDYYAESQWCQFELQMAITKGLGYVIPIKYAKLKRKNKLFQYFMKCVTYLEWPADDQRDTRAKFWIRLGRA…	,	4LRR-LRRCT	NO	Non-classified
Hemithris_psittacea	BRACHIOPODA	Hps-TLRγ2	MHRYYLSSLPNLAHLSLAKNKLNIFATDVFTPLKLLEYLDLSGNQIAILPKNVFSQQDNLKYLIMKNNALKTLNFQLKNMNSLEYIDASENKLGTLGQQTRFFLEMMMTQNPNVSISLEDNVFQCSCSNVDMINWMTKTSLKVSRQRWSQIECFNLRSVNLTDYDISKCDSPHSVTTIIATIVGVLAPAMFCMGLVIYNYDRIRYKWHLLKWRIRILMGNYQAVVRVHRERFQIFLSYYSREDSCDRQWVWKVLKPKLEREGYSLFIHEIDFHVGECIADNIVHAIDTCDQIIIVLSDNFASSEWCMFELHMALVKGVHCIVPIRLSPIVEHNNRLITFLTKTRTYLEWKNKYENHPSGEIFWARLYGTLNREQAHVELPLL*	,	3LRR-LRRCT	YES	V-type
Lingula_anatina	BRACHIOPODA	Lan-TLRδ7	LQPCRLLFPSQHGYYRWILKPKDPKESLVELNKSTNYIWHIFVHLKSQMTDVEKSNRPEFYVPTQFCQDDQTAQDWQDEVFDNTQMASANQGQIEGKNQGEQRDTSPSAGNEWSYAMERENTAPLSRVHRESSHLSDLSSESSEITYKCTFNHHSRERMSSWDDKSYSVPRCKSTGHLRMQKKQLAQRGISAPSPLHEAPGGCVSPTDEEPSTRRTLPFANVYEFFVSSDFCDDDLRYFKTHGFLKLWNAMPQFINLRRLSLSHLDLLALPEDVHWPERLSHFYLSGNRLSVLPSSMEHLQSLEFIHLGGNRFCSIPPVLRRLKMLTGLDLTNNCLIGEGLVSGAEVENYGFQELRSLCLACNVIDNLPGKFFLMKQLQELDVSYNRLTQIPAAIRNLK…	,	LRRCT-8LRR-LRRCT	NO	P-type
Lingula_anatina	BRACHIOPODA	Lan-TLRα2	MSSIIPIAVIAVFLLLKIQSCAGVSHVSDNCPAGCECTGVEKTGWINQLSCAKLNIFNASIQDNRILQVDCRKSQNFHFFGDMFQPYVSTLVPLVSGLHLKFCSLRGIAPEALFSSLQTLILEAISDTELQDGILDELSQLNLEAVEIRSTGLQSLTRRILQGLKHIKSLTISRNPQLTSVQDHFLEGFYSLSSLSLTDNALVSITNHTLSGLRNLHILDLSWNRLRTIPGGIFRNLTSLTRVDLSHNFLSKIEDGTFEYRIDLLRLDLSHNLLAKVGDKEEHPFAWNQFLTYLDLSYNKYQRVQSGISNLQSLQYLDLSHNSISGFELGFQDSNSGMWVANALENMPSLHTLKLSHNQMTSIDFTFFHRLVDLPPALEGIDPDFAIGPSKGHVLTIYI…	,	6LRR-LRRCT-2LRR-LRRCT	YES	P-type
Lingula_anatina	BRACHIOPODA	Lan-TLRδ1	HLDFKCLKLKALYLNANYIRELTPNILKLEELIIFDGSYNELQVLPNDIDQLQSLKYIRLKQNQLRRLPESLGNVKSLEVICVSENRLQDIPAEKLAKLPKLRLCCLHSNRLGQKVVRTLKEAKFEVRFGDNRSVDPKIFSKIEWGKVEAGCHMTDVLTRETPVFDVFMLYSGSEEDEKVITDEFLPKLEKKAELKVCFASRDYIPGHFELKEALTNMRKSRKIIALLTEHFDEQVKAVEINHAVDADLARQSCSVIPVVWGNPDHVKMPVQFKRIVPLRRPVDWDRLITAIKE	,	2LRR-LRRCT	NO	Non-classified
Lingula_anatina	BRACHIOPODA	Lan-TLRα7	MKEVNTVYGTSDSLANTKTSLTSLLERLKPFFQLFPCLNIQCAVHDDWSFDLSESVKYATSQGVFVTLNVICPRGAVLNWTDTAPYSQIAGLTVRGCALQKNTNISIENTVNLIEIDFSNVGTNWFRHVTIHAQALSNVYKLSLENNNLTTYPLDTSGYGMKNLRWLNLRGNHFSSIDCALLEKYDTLVDIDMDNNLITTIPNCVTQHRSPNHAKLHLRHNLITDLEAWYEPKRVTSSLWGLYLDYNKITSLRRIASCNLQIIHLSHNSINYIEPSTFWSLKYLMDVDLSYNMLSYIEPGTFTGLPIIDKLDLSSNKLVVISESILPTFLGILNVSANQLQHPPFHNPDYQIPPIRNIYAKDNPFRCDCTNSWLHSYLQKANATEVYYPSSYEFLHRGK…	,	4LRR-LRRCT-LRR-LRRCT	YES	P-type
Lingula_anatina	BRACHIOPODA	Lan-TLRβ6	MFRNLTQLRKLYIQNTGLSFLPPNVFVNNGMMSELQLQSNFLSTWDPIVFQPLLSLRKLFMDHNNIRILNETSFPQFIWDNLTDLNLAGNPFSCTCENLWFRNWIQSTNVKLLQLHAYLCYEPKKLSKSPFLDWHPTKAQCTPLPAWVIASAIGVPTLLFLALVIVVSHRYRWYIRYWCFTLRSRYKRLEPFEDNGTYVFDAFVSYNCHDRPWVIQRLLPKLEYDAGFKLCLHDRDFIVGHDIVDNIVDGIDVSRKTILVLSNNFAQSQWCQLELTMAQHKLFDENKDILVLILLEDIKPENLSNRLTLLLRKQTYIEWPSEEEGQDLFWERVKAALQKPSGYGTL	,	3LRR-LRRCT	YES	V-type
Lingula_anatina	BRACHIOPODA	Lan-TLRβ9	LSQVDNLEMGLKSSSATTLSKLRIHLWVSTLALLAPAIALGKPYQPVDIYRTCKVTRDSTWNGLKVDCTHRNLSSFPTLPSNTTTAILKGNIFKNLKRQSLAHLTELRVLCLRECQIKKIDHDAFQSLGQLNELNLESNGLRNMSSGLLRPLKRLKTLCLSGNRDILGNVFEDARRKMFQGLESLENLHLASTALTAVPSGMFSKNQNLSLINLSNNKLKRIPEDITALPYLKGIELSGNQISSLRLGNPINSASELHVWLKSNAISKITREDMKAYSRIHGLTLDIQRNHLTHVATDTFADFKYISGLVLSGNPICKSGRHGSNCIGLQNLTKSLHSMSVNSLNLDKIGLNVYNLTGDYFVHLSNSNVTELSLNGNTMTVVHHTAFLPLKHLRTLNLG…	,	14LRR-LRRCT	NO	Non-classified
Lingula_anatina	BRACHIOPODA	Lan-TLRβ8	MTVVHHTAFVPLKHLRTLNLGNCDIETFQLVNLCRLQTLNLSNNKLRSFGEVLSEILVKCSKLSQLDLSSTFKVTGDEECVIKNHGSLRSLTLSGNSLCKSIVLRNLVSLQTVKMSDVTGKKSFNMAKHLQMSMLPSLTKICFQNNRAYLSEKADIFKNVPTLTELYLDNNQFYRILPLDPDILKDLFRPLRQLRHFSLGLPPHQSMYRVPGNFALDPNGHKRRQLKSFVLHGSLAMTTVCIWPPYREDACFFVIFLSAVLYSFRWDILYIYAIYRASGKKSKLGGREPHKTYDAIAMYSPTSVTWIKKHLIPNLERGEDIRFKLCINDRDYIVGDPLVDNVETNMEKSRRILFLLTREYFESQLHETEINLAQVKLFDGFVDKIIFVFLEKVPKKTFK…	,	3LRR-LRRCT	YES	V-type
Lingula_anatina	BRACHIOPODA	Lan-TLRα4	MKTLWTWISLLPTIIIITIVLNSAGTTESALLCPKECQCVDTSISCAYFNVFPGVLLMSEDAASAVTSLEVTCDTSVRYLLNLTSSEFAKFTKLESLRIKTQGLCALNDVGNNLFVTMTNLIFLEIKANDTSQVQTKFHPSTFAGLTALEKMRFILPRFQYRYIPPFMKDPTTFPFWPWGDVEFPKLHTLELAVNTGHGDQELCNNLFKPFTRVKQVVLRLPEMNLKLGCLENIQNLTIWNADNYLVTVVNFYLNSIPSKDFSSLTISKVWRWQFGGTSYQPKHLLKRLRLHIGDFIRMPEYVKRMKTLTHLEFTQQSYEDMTHHDFLSLTNLEYLDLSYNSVRINKRPNMKPIFDQNKTALEYIDLSYNYLGGLDENLLKSPPSLKYVNLSHNLINTA…	,	6LRR-LRRCT-2LRR-LRRCT	YES	P-type
Lingula_anatina	BRACHIOPODA	Lan-TLRα3	MVYPTLLTIFFLSAWLESLCWGSCPSNCLCNKDAISCKYLEKNYTTRLVNVTKETALNTLHLTVRAQMLTASYQRFLVIVRQTDILTTGRSYIELEHFSNLETLTIITSRRFFIEVIGHGAFSHLRKLNRLVIREERPENHYGYFDPTRIIEYPVFGHFPQLEYFNIHLPAFEYGTQTLKYQPFHRWPWGVNASFPRLRTLDISMNITVSNPCDAFFKPFLNATYLDLHQTFISNTHNYSLGCFEHLESLIMGKSLDVIRVLNSIPGNTLRSLHLNSVELADTKDCALHHRLKTLAAFNVLPNADMLLECMQSQVELETLILKNSNIRKLRRKDFKNFTNLKVLFLAYNSISSGFDRENRSEDVALTNKTVPNLNFLDLSYNEITSISELITTDLIRLE…	,	10LRR-LRRCT-8LRR-LRRCT-2LRR-LRRCT	YES	P-type
Lingula_anatina	BRACHIOPODA	Lan-TLRα8	MTPAKFNCKVKVPLCPPSCDCYRQTISRDLLVDCSNRSLTALPDFAPKGRLQLEMAGNLIEVLEPRPYLANATKLILSNNAIQTIDPAVFGLFAELRTLHLDGNHLTHLPKEITSVNISEIKLDKNYLSCDCKSTWLKRWLNENGKNIPRFTELTCAVGKQNGQRIIDVPDSSFTCDPDDAGTKSQLIVPIAICLAVVLVILAVNLIVYRFSIEIKVLVYNKFNWHPFDRVDDDGPEKIFDAFVSYSSQDYKWVVHNLRHTMENHVPPYRLCVHDRDFIVGETIFDNIMNSVQQSKRMIMVLSQNYVDSEWCMMEFRTAHQKVLKERSKYLIIILFDDVNKDQLDEELLAYLNTSTYLEVSSKWFWKKLFYAMPDLSKRRSLVSEHSGYELNFRPDAEE…	,	LRR-LRRCT	YES	V-type
Lingula_anatina	BRACHIOPODA	Lan-TLRβ5	MTINTTILAFALTLTGAAGFYCPPRCHCKSSLRQVECHNLNSTQVPHCDNTTLILILNDIWISSLRNDSFAGLSQLENLTLSSNTLSHAEKEAFEPLENILSIDLKGKMLYLDNLEPAFCHVSKTIQRLCLNRYKGRKTAEFQTPRSSLLRCLNGSDITELDLSYNSLHTLPDSFFSGLTKLQNLILRDNHIAFRKETFVGLNNLRLLDLRNNHLSQIPNFGNVTYPFCPNLLELHLAYNDISSLNSADFISLKYLQRLDIGWNLLTKFPNNMFEYMPELQFAFLQHQRNLKEIQDLAFASASLFHLDISINNFQFKDANSDVFSHAPHLQELYMSDNHLDKIDDAALEKLFRNLTKLRKLIISQTRLTHLPPKLFETKPFLRELQLGSNQLSSLDPVV…	,	11LRR-LRRCT	YES	V-type
Lingula_anatina	BRACHIOPODA	Lan-TLRα1	MKTNVEYQLIIWLKQAVQKAADDSSSMTSWIKLKSVLAVLELFFLAWFTAAWHTLGSELGDQNEAHTGPASRSDIGNATDSPPYYEEQLKIVRSLNGSFIPVPWHFCDVSYPSDESINVSCEIPANGHLSLKKYQSWIKTVNRTNRLKVKCDSGGNISAPWPMKVSGLQALEIEGCNVKDYLRHQAFGDYYSYTGPDVLKVLKIFNSVLYSDFLSLNQTFHRKDGNRETECGSLELHELRMRDIKIGFEPMPKISFQSKENNSTNNSTLKTIKSHSKPKLNGTLRQPQHWCSYNHMEIVEFSNYAYFRVFFITIFVRSHGYPALHTLIAVRNNITVFPQELTATLLNFPKLRYVDLRYNSIKELKIPRGSNRVFDLRHNDIQDLTIENVNAMSGRYAAH…	,	3LRR-LRRCT	YES	V-type
Lingula_anatina	BRACHIOPODA	Lan-TLRα6	MDNNLITTIPNCVTQHRSPNHAKLHLRHNLITDLEAWYEPKRVTSSLWGLYLDYNKITSLRRIASCNLQIIHLSHNNINYIEPSTFWSLKYLMDVDLSYNMLSYIEPGTFTGLPIIDRLDLSSNKLVVISESILPTFLGILNVSANQLQHPPFHNPDYQIPPIRNIYAKDNPFRCDCTNSWLHSYLQKANVTEVYYPSSYEFYRGKYNNLSLSTNPFKDIEDFKCASPAKWKDDKLLDHIDFTSVCPVVEDCPYPCYCNWDNRFNLTKVHCENLNITTLPSAMPKGNLSIYLQNNKLEIITDQDYFSRVHTLVASNNSIAKITSRIFWYISHVQLDGNILKSLPQDIESMKGHNITSLSLSRNPWTCSCENLWLKSWLLKKRKVIHMDSIICTNEPVKG…	,	4LRR-LRRCT-LRR-LRRCT	YES	P-type
Lingula_anatina	BRACHIOPODA	Lan-TLRβ7	MLRLPQLIIAYLVVLYVSNRGQCKRSGVCKEKVQNGGTLFVDCSGLNLTSLPEIPEDVNHLVLSQNPLQNISNNVFCRFRFKRLQVLELKNCQLSKLAPDAFECLRNLQELHLDLNNLTRANKAIFNPLKKLVKLWLTSNCGIMNSYPLSRFSSLESLQELYLDGTCLTNLPRYTFLSNKRLTRLSLNDNQLTQAALSAIALDLGPSLSFVDLSNNSIESLRIPGNNKIKANNTELDLSGNSLRSISKLDLVGYEETTALTLHLNSNNISVIARDSFSKMKSLHLLDLSKNPLCRRLHAGKDGAGCPALSNLTEGLGMAGTQLTNLSLSKIRWKADRLDLRMMNMLGRTGLEVLIIQGNSIGGVGEGALGNMTKLQTLDMANCNIKEFSPLAFSKRNRL…	,	15LRR-LRRCT	YES	V-type
Lingula_anatina	BRACHIOPODA	Lan-TLRδ3	MDDVEQNKLSTETIESSVSNDSDESAVANVNVDQHFFSCVHEYQFQRDVREDEPSSPPIEEDGRANPDHLTELYISSDLPEDHVNQIIQEKNYEKIWDLLVKMLELRTLSLSFLQLPCIPNLHGEKCVFTEKLRCLFLTGNNLEDLPDAMRVLQCLKRMQLGSNSFTKIPDVIARLQGLEHLDMSKNQVTDDGIAHLDFKDLKLKELYLNGNKIRTLPPNIFKLRELTHFDGSYNELQSIPDEIDQLQNLKYIRLKQNRLRRLPESLGNVKSLEVICVSENCLQDIPAEKLAKLPKLRLCCLHSNRLGQAVFQTLKKAKFHVRFGDNRLVDPKIAKDKIEAGCHMTDVPSGKMPIYDVFILYSGSEEDEKLINDVFLPGLEEENELKVCVAFRDYIPGQ…	,	7LRR-LRRCT	YES	V-type
Lingula_anatina	BRACHIOPODA	Lan-TLRδ4	MERRELSWNLPAPLLRNLKYAQVNSWDYKEEKDVAALFIEYKLDSKQDPVTHSKSEVIENGLADLSLSSDTTESDDSLVVIKKASTKRRRRRFQHEMVFQAKQKTKPMSSSDSDSELELSETCIIAEYLDDATIDTCDESDHLLYAQLPFRDNETFEIVAQDSNGAHLTDHKPEEVFGLSIPNSDLLRLPPSICAIKKLTKLESLALNANEIRELNIGIFDLEHLIFLDASHNPIFAIPKAVQKLKKLEYLRLKMCRLQALPEELGDLPRLETICVSENMISKVPAEKFQKMRQLRTICLHSNRLSVQEEALVKLRQLKDVRLGLNDEPVSQSLNACCGGCYKKPPTEKDVLIIYSGTDDAKRVVDDEILPILEEELRFSAVVDFRDFIVGKPVFTQYA…	,	3LRR-LRRCT	YES	V-type
Lingula_anatina	BRACHIOPODA	Lan-TLRδ2	MYDVEHSKLSTETTESSVSNDRDESAVVKVIRDQKFFGCVHEYQFQRDIREGEPLSPLFDKDGCANPDRLIELFVSSDLPEEHVDQIIQEKNYDKVWDLLVSMPKLQVLSLSFLKLPCIPNLHGENCIFTENLECLYVTGNNLVDLPDAMRVLQNLKKLQLGGNRFTKIPDVIARLRGLEHLDMSKNQLTDDGIGHLDFKGSQLKALYLNANYIRTLPQNILKLKELIIFDGSYNELQFLPDDIDQLQNLKYIRLKQNQLRRLPESLGNMKSIEVICVSENRLQHIPAEKLAKLPKLRLCCLHSNRLGQAVVQILKTAKFEVRFGDNRSVDPKIIPKIAWGKIEAGCHMTDVLSRETPVFDVFILYSGSEEDEKLITDKFLPQLEDKAELKVCFASRDY…	,	5LRR-LRRCT	YES	V-type
Lingula_anatina	BRACHIOPODA	Lan-TLRβ1	MVRYKIPFFCALIILAIVCASKSNGQTCPNKCHCKNNYQIVDCRNRGLSEIPSGIPVSVQELRLDHNTLTDIQADAFKGLIHLRVLYLSNCKINKIAPGTFKEPTNITDLYLTSNVLKDFNATSLQGLQNVQMLHLGGNELTAIPDLGRLRALVSFVIDTNELSNASFPEGFGKLLNLTRITLSNNKITRLADGDLKSLRQSKVAKLYLARNQIAQIGKLSLEPIADTLVSLSLGHNPLSSTSLRDGLFGLRQSKQLTSLDIPALSFGGVMNSDTFQYLNSTPLLKLKMYCNSVHQLEPRLFSHVRNADYIDASSCQIRDIEQTVFAGMAKLKELRLNENFLSYVPQNLPNSLRILDLSENQIINFKDFQFAGMRNIETLRLRKSGVERIPTNSFAGLE…	,	16LRR-LRRCT	YES	V-type
Lingula_anatina	BRACHIOPODA	Lan-TLRβ10	MHFAKLATVYCVAATVVCVASAYGDHCPKHCNCQNSQVKCPSFNPALYNETVPTLPAGTKRVLIYCRPYIPHGIRITPESFRGSEDSLRYIYFYLCNTSIHQDVPKLPFLEEVQLLYSGRIYRIPYQLVQSNYLKYMDLTGCMVDSVEDEKHSRQIKTATHFTINLSRNPIRYFGPNALRTFSDVDFLRLRFHQSLYVVEFSNETFKFITNFESFDLVDVAIGPQAMSNLFYSLGNKTLRQLRISQCLKASERYEMLDSYILHLRHSSLETLEVANGDFGLAADLRTVVSALPSLRNLTLNGNNLLTAGAFPTQNKLHFVNVSLNNWSPVVLPYYLLTATWLKQLEVKFGNVLMGAKWGQDLKHEHLKILTLTGTRFLMQNGTRVSFTGITSLEELNMC…	,	5LRR-LRRCT	YES	V-type
Lingula_anatina	BRACHIOPODA	Lan-TLRδ5	MDGAPPNIELWEESRNLPERLVALLRDFEYAQVNSWGYEEKKDVARFVIEYKLDSKWDPLTRSTQDNATETSEVFAQSGCHDDDPADPSTPSDTIECIVPSAVCKQACEKRQEKQKTKPVSIGNPNNVLALPETCKTATIDTCDKQDRYLCGQLPCKMVAQDSNGAHLTGHEPEEVFRLSIPNSDLPSLSPSIGLYTRLRVLYLTGNKLQNLPRELAKLRNLELLRLGNNCFRLIPDVVYQLTELRSLDMSNNRLETQGITGNIKKLTKLESLVLNANEIRELNIGIFDLEHLIFLDASHNPISAIPKAVQKLKKLEYLRLKMCRLQALPEELGDLPRLETICVSENMISKVPAEKFQKMGQLRTICLHSNRLSVQEEALVKLRQLKDVRLGLNDEPVS…	,	6LRR-LRRCT	YES	V-type
Lingula_anatina	BRACHIOPODA	Lan-TLRβ4	MRTAVAVLVIFMLNNWTAEAFYCPQGCRCDPHLRKVNCNHLHLTQVPKCDNSTLSLFLTGNRIATLQNDSFAGPSRLKNLSLVSNLLTDIDIATFQPLINIRLINLAENTILPLDSLAPVFCYISKTIQVLSLYNLKKLSKTKTLKSSLFRCLRNSNLTQLDLSNNGIHALPGSIFADLTDLRILLLRGNNLDTVETNTFAGLRNLRWLDLRDNQLDKIPNFGNETHPFFPKLFELSLGKNNINSVTPTDFIALQSAEKLDLGWNLIKILPGNMFKYMPKLQHVLLRNQRNLRSILQMAFASNSLIYLDISVNKYTFSSDRCDIFSNSPNLHDLSMHDNQLNDMNSTALETVFRNLTKLRKLYLQNSKLANLPAKMFVNNGMLSTLQLQSNYLSTWDPI…	,	11LRR-LRRCT	YES	V-type
Lingula_anatina	BRACHIOPODA	Lan-TLRα5	MGQPPRIQYYCPTNCRCATLPGRGDAVQLVCRYRSLTNSSLVPIQTNHTVWLSVLCTASFFSRPRSEPQDNQFSHLNYLEELSIIACRLEDIPSRWFAGLTSLKRLSIGNVLQARDSASPLPFGVFDAVPNLEQLEVIGDNRWFHTGMFCNLHRLKYLKLGPNSLLDVWDAGFNCSSDETCSLCSSNVEEVNLGYNFLSQLPSGLGIAFPNLVTLNFSHNFMQNISDKGLENLQKLQTLDLSHNVLENLGQKQFAEMENLQYLNLSFNALTFVADTAFENCTLLKVVLLQGNRLTDVGSALGDLSSLLHLDISNNSLSTITNETFQHNVRLHTLNLDLNKLTTIPPGAFGNLNLLMNLGLSKNSLSTLGGQSLKGLFRLQELNLAENLIDKTHPSAFQD…	,	16LRR-LRRCT-5LRR-LRRCT	YES	P-type
Lingula_anatina	BRACHIOPODA	Lan-TLRβ2	MKTGAVCLIIITLFQSTVNGFYCPARCHCDSSLKHVNCNGQNLSEIPTCDSTTLSLSLSSNRIAKLKNDSFTGLSQLENLTLNGNIISEIEVATFQPLGSVLNISLTANRRLHFDTLEPAFCFISKSIRWLWLNSLKILSKPSKLHSSLFHCLANSELTELNLNDNGIQTLPDSIFAGLSNLRVLRLQGNCIDTVQPTTFAGLHNLRCLDLRDNSLSKIPYFGNETHPLFPNLSELSLDHNSIETISKIDFVAVKNLERLYLDNNAIKQLLSNMLRCMTKLKHASFTKQHDGLRTIDSMAFASDSLLYLDISVNKYTFCSDRYDLFSHTPNLHELNLNSNHLRHLNSTAMETMFRNLTQLRKMYIRNAGLSVLPPNMFVNKGMLSELQLQSNSLSTWDP…	,	11LRR-LRRCT	YES	V-type
Lingula_anatina	BRACHIOPODA	Lan-TLRδ6	MERSEGSRHHPERLAALFRDFESAEVNSWRYEEKKDVARFVIEYKLDSKRDPLTHSTQDNATETSEIFAQSGCHDNDPADLSTPVTHSTEDKATETSEVFTQSGFHDNDPADPSTPSNTIESGVSSVVGKQARGKRRRRKRRRRKRFQEKQKTKPVSDNGIALPETCKIATIDTCDEPDHLLYAQLPSRDNKTLEVVAQDSNGTHLTGHEPEEVFRLSVPNSDLPYLPPSIGRYTRLRVLYLTGNKLQNLPRDLAKLRNLELLRLGNNCFRSIPDVVYQLTELRSLDMSNNRLLTQGITANIKKLTKLESLVLNANEICELNIGIFDLEHLIFLDASHNPISEIPKAVQKLKKLEYLRLKMCRLQALPEELGDLPRLETICVSENMISKVPAEKFQKMG…	,	7LRR-LRRCT	YES	V-type
Lingula_anatina	BRACHIOPODA	Lan-TLRβ3	LQYSLQYLEAQLKVCSDMKTAVAVLVIFMLSNWTVEAFYCPQGCRCDHHRRKVNCNYLNLTQVPKCDNATLSLFLTGNRIVTLQNDSFAGLSQLKNLSLGSNHLTDIDIAAFQPLINIRFINLTENTRLPLDILEPVFCYTSKTIQVLSISKLKKLSRTKTLNRSLFRCLKGSNLTKLGLHNNGITTLPGSIFADLTNLRTLLFRGNGLQTVETDTFAGLRNLRWLDLRNNHLNKIPNFGNETHPFFPNLFELSLGKNNINYVTPTDLIALKGAKKIDLGWNLIQILPGNMFKYMPKLQHVMLRHQLNLRSILPMAFASNSLIYLDISMNKYSFSSNQCDIFSNSPNLHDRSMHNNQLNDMNSTALETMFRNLTKLRKLYIHNSKLANLPPKMFANNGM…	,	9LRR-LRRCT	NO	Non-classified
Lineus longissimus	NEMERTEA	Llon-TLRα2	VHAQMIALLDHALPSIFTKYLWPRMAEVTISDLDIDDGTVFKLRYTMPYLQGLDIVRNRREFKELPTFPWFSSRMYLPRKIARTTTGNSHYAGRKDIAPNVYRRVFNLDRSPISVRGLKLQGLLDNITVKSSIKSNDTSTDLGGVLFKETWGIQRVDLSHNNITSIPYFYDNVRSIKELILDYNNLTQIPSYTFGFMIALETLSISHNKIDKISNKAFLTTSEIVAIILSYNRLVWIEKGTFYSLSKLNMLVLDHNEIDMVDIDAMPAQNSNKLTTLDLSYNKLAYLHPQMILFRFATKIDLSNNRIRSGQLSHLLTDTDANSAVYIFNDSNSDSKIDITPLGGERKELDLSDNKIEHIHLEHKNVSQLMNFQTMLTFFKVDLTRNPLNCDCRAYALHQ…	,	7LRR-2LRRCT	NO	P-type
Lineus longissimus	NEMERTEA	Llon-TLRβ8	MTTRTGNPLVVTSRMADRTNPGTNIPLWPWLFPMLVLLLAMPTSYSNTRHVEKLYHGCELSNYTDTTAQRCLQRVTCLWLGGETFNNVTRNISRIPVKELNITKCRRAAVPTSIVLNQQSLAPVSGLIGLHIEDCSVSLIENNTFQRMTSLRFLRLIRAQISELDRSIFSSLLNLEQLDLSSNPIRHLSLELAPKLNSLILGDCLLEDFSIWASIKGVGENLQLSKLDLHASRDSSRKHGNISVVRGLTNLINNASELILDGNNLNFTETFSFAGSKVTNISMLSITVWNSTHLDDIGGALKGKLVEKLVVRKPKSAKSMSYKYVTFDAFEEVDLKELVVEANFHHPNVGPTNPFRKLVNLTGLYLRDCAYDVKYVPSNFTGILKNLEHLSLNYASLDK…	,	9LRR-LRRCT	YES	V-type
Lineus longissimus	NEMERTEA	Llon-TLRβ4	MCVSVTVRMSLTAWVLLFVCGASSLAAYETRDEKPKECPKLNGCYCDFPRYSVNCHNITTLPNMPSWIKSAKLEGGGRSLSPAKYNLSPSMTSISFKDFKELDLRQFFISSSSMFYLFSLNGNTLVRLRGDVFHTLPRLNTLALENNNVAGMSTELLRGLRLRKLVLTGSKLTVDYLAQSICLMDATELTWLDLSNNELKTMPDELVKCVPSVRFLKLSGNNFFKPGCLDSLSLLMPSRIVLDRCNITHSRTLQFIRGKRLTYASFRSNNLSTADAKTVLCYLNFQTVKHLFMSSNNIGDIDNDYFRCINASKRSSPIFELSDGNISTISPSAFRPFQLWDSVSINIHFNSVSNVSFLLGFRSVQMLDIGHNGLGHVPQFRLNGRCMEVYPRQLVLKAN…	,	11LRR-LRRCT	YES	V-type
Lineus longissimus	NEMERTEA	Llon-TLRβ7	MYPQRDFPNYMKALETISLNHADLDSFKIFYPTKVTTLDLSFGTSSQLVHNHTDPSTSIKALNFSSCNVEVRLIITSSRASLIEELILRNMTLATNIVRQNITIWLAPLPSLRHLDLSANSDSYYPHIPFFTWIVNVREAFTGLENLEQLELNDTDIGAVDIEDLKYMLRPLKSLKRLDLDKSRFSHIPEDTFLNQVNLEELHLADNEIRVIGHSAFRTLVRLKYLDLRNNRIEFIHGEAMGHLTSLLHGTFLFTENNFGCHCDLAGFTKWLKEHTFPHENRCEWRSERCTVPLHLKDTPILDYQPGWTDCDNNLLILTVSSIFSVFLILSSSIAIHSYRRRLSIRYWYVLQKLRRARSRARNTEGGTQNVSLDEPFDVFISFELNDRYWVEETLLPNL…	,	3LRR-LRRCT	YES	V-type
Lineus longissimus	NEMERTEA	Llon-TLRβ6	MYPQRDFPNYMKALETISLNHADLDSFKIFYPTKVTTLDLSFGTSSQLVHNHTDPSTSIKALNFSSCNVEVRLIITSSRASLIEELILRNMTLATNIVRQNITIWLAPLPSLRHLDLSANSDSYYPHIPFFTWIVNVREAFTGLENLEQLELNDTDIGAVDIEDLKYMLRPLKSLKRLDLDKSRFSHIPEDTFLNQVNLEELHLADNEIRVIGHSAFRTLVRLKYLDLRNNRIEFIHGEAMGHLTSLLHGTFLFTENNFGCHCDLAGFTKWLKEHTFPHENRCEWRSERCTVPLHLKDTPILDYQPGWTDCDNNLLILTVSSIFSVFLILSSSIAIHSYRRRLSIRYWYVLQKLRRARSRARNTEGGTQNVSLDEPFDVFISFELNDRYWVEETLLPNL…	,	3LRR-LRRCT	YES	V-type
Lineus longissimus	NEMERTEA	Llon-TLRα1	MKLIMILILLTASSANCDESVNWLRRCAWPMTLTFSIAFQIPTGSITGGYEDYNITEYRFDLLACMCSTIVQNTENYDCRSGNIIEHTSLILNDGNLNLDTGRIICKTTNGEIPTVKAQGHFNFSCKETETVQPRIVHDEVNKYSVIKPASFHRSSDRNSSEWNRLLDSGPGFRFKFDDSDELSKLHFRAYWRGCLSIIIIGREGGSVSLQQQEKDFGQLLAKLLQSKDVMDFTSLEITRSNLTVLPNTICQYESLQRFAVVDNEIQVLPACLHNMLKLKFLDFSFNALKSINEITFGSGRYQTYLDLSFNQITYIKDNAFSQLTSLVFLSLRNNALTEVNFHFSSRYSIGLPILQLDLSHNSIKYLPYSISKLTKIMTLLFQHNEIEKVDFIIPSSLG…	,	8LRR-LRRCT-2LRR-LRRCT	YES	P-type
Lineus longissimus	NEMERTEA	Llon-TLRβ5	MRRLSLTLLVLACALLVRIEPNPTATMICPGCTLEKHFTTHLQECVSRVVCKWIMGRDIATVLKKVEAGIKDHFVTEFHIERCRLPHADQNEVNLTVAVHRMQSDTWGNLKGLKIKDCKVIGIKSDTFDLMPNLRWLSLINTSITYLPTESFSNLTNLESLKLSRNLLRNLTLEIGSQNLSIIELQASSLNIFQITPTVGTLQLTTINVKDNNLTRIGGLSDLIGNDASIQIDGNPFDLSGKPFGLQKQNLSFLSVSIWKEDDINNLSNAVGHFRNINTLSVMNASLPDNSNFTFQKFENMTITTLEVRRFSNWWRQEKENQTNPYTYLKNIEELRLRDCDRPRYYSNDNKERRFLPALMPSLRSLSVNRANFDSMKINEPRWVEILDLSHGVSSKINY…	,	6LRR-LRRCT	YES	V-type
Lineus longissimus	NEMERTEA	Llon-TLRβ2	MLPLYLLAIFVPLVVTLATDTTWRQPRPKPQKLSCDPDQPSCDCLCKCTQKKGGRKVKCDNKSLLYVPQDLPEDTVSLSLSVNRIQTIEKNAFVKLSELTFLKLTHNKIIALDDGAFNGLGKLIELRLEFNKRIALNSKILAPLKRLRTLRLSKSENALISSDAFLNTSLLESLDASYCGLRDISFLRSLRNSKLKEIVLNGNNVGNLTQNLFEGLTSGPKGLNLAMSDSGIRHIENATFASIKELTSLNLSYNDIAGSFPNALYGLYNLKTLRLSHVGLNNSVRWDVLRPNNTGNATLNELYLADNKMRKIEEGSFEGLGNLMILNLSGNPLPERISKGGFKGLGNLRELYLRDCSELTAFPKFASESENGSKSFTPKLKRLELSFSPVVTLRKIEVF…	,	15LRR-LRRCT	YES	V-type
Lineus longissimus	NEMERTEA	Llon-TLRβ1	MIRSTLYLLATLLLATRFGTIDTSYTCPSTPGGRPCKCSKDFKNINCENVGLVDIPDNIPEPAETLNLGRNSFSVIQRGPFVKLKNLTQLDLRGSQLRTITVGAFHGLVNLKILFLTRNSLPRIEPSICDDLPMLQDLYLGQNKLSVIPDLGKCRDLKTLLLELNALTSPKFPDSFHSLTKLKSVGLSNNDLGAIAKDDFAPLLNSPITKISLSRDRLSSIEAGSFHYISDTLTSLKISYNSLSGEDIRNLCDDLGKGKQFTSLNFDGMSHFRDLPADTFRGFANSSLRQLSFRHTDSIEKLEEGTFVYLPKLYRLDISYSKIQQIAPMAFRGLESLEELILNQNEISGLPHSLPISLKIVNLQDNSISKISNNFFAGMKNLWVLNLKNNNILKLDPHA…	,	18LRR-LRRCT	YES	V-type
Lineus longissimus	NEMERTEA	Llon-TLRβ3	DISRVEEEEARCLYRLEVLILKRNKIAVLPDRAFRNLTRLRQLSLGTNKLERLGQNSLPNQLRELDLVENDLQYFGLSPIAGLNKLYKFGTTGADFINWRGLFINKTELQSLHIGSGRITMNHLNDILRNVTSLKSLRLEKMDIREIPHEILHLKHLKSLTLVSNKIEMIPQHFIPKLDGLKTVDLAFNPFACNCSLMPFSNWLRNASRLATVTNLDVTLCFSPASYKNTPLFNFEKDCRNLLPIILPSVLIPLVLLILVVTAVSVQYRGYIRYACMLVRARWRGYDALNEGRSFKYDTFVSYNREDAAWVLRVLRPKLEDEVGYQICLHDRDFTVGEDIVDNIIMSIDESRKTILVLSDNFAKSQWCQLEMSLAQHKLFEDNRDVLILIRLGEVAEEN…	,	5LRR-LRRCT	NO	Non-classified
Lineus ruber	NEMERTEA	Lrub-TLRβ2	MILKVALAVSLFVQLSAGETLPSACTKQVDSSKLTCIEPNIDEILNYLVNTTDAKYTEIDIFGCKSGESYKRMFVRLNSTIFEGHPGLVNLSIRLCEIKQISNGTFKALKKLRYLDLSGNDLAWGAEEFLKNAFVGLELLETLNLDLNNLQTEQLHTDTFDELPSLKNLSLNGNHLHSFNPILRYQSDTSLILSNNWLSNASLSGGSQTNVCLVDYTKSGLTSLTKDNFKNITCSNPDGVSLIFKWNNLNSIDANTFDGLGRFKELDFSGVKMQQTLIKSLVEAIKGRNTSTLGLATTFLIRENLDDIKDLNASFIEYLDLSYNIIAFSGEAETRLLSYLQSVQFLDLSFNDVISSLRFENRMPNLRYLNLKGLTIPVTPGSLNFQTNLALRNLETLIL…	.	11LRR-LRRCT	YES	V-type
Lineus ruber	NEMERTEA	Lrub-TLRα1	KYSINTESYKCQAGNITDSTSQILNGGYLYLDTGRIICRTTVADMPEVKSGALFSFSCQETNKVKLGKAHDYDNETNEYTVFIRPISYKRSVNRNSTEWRQLLTSQSGFRLDFKFEYFDCYWRTCSSLIIIGREGAGAVSLELQETNLSEMLESIIELKVIAFTSLEITQSNLTVLPDSIYQFKNLQRLAVVDNQIAALPTWLHKMTNLKCLDLSFNAIESIHYLSFGSDWFATFLDLSFNKIPYIGSNAFSDQFTTLAFLSLRSNLLTEINFLNFSPQHKPVRILHLDLSHNSIKYLPSSISKLTRILTLLFQHNEIETVDFNIPSSLGFLDLSYNRLHSIDSRIFKDAKHLSTLNLRNNRLKTFQMSWDILPGTGLVYMEFINLKNNLIEYLDESLF…	,	9LRR-LRRCT-LRR-LRRCT	NO	P-type
Lineus ruber	NEMERTEA	Lrub-TLRβ1	MLPLRLLAIFYPLVVSLATDTIQGQPKLRPSKRTCYPRQPTCDCCECTPNLNRTVVNCTCRGILQIPHDFPNCTVKLELQGNKIKTIEKNAFVELSNLRYLDLTGNMLRNINDNAFTGLSKLHTLKLGSNKRIALNAKILAPLKGLMTLKLLKTKNLSITSDAFLHTTSLISLNVGYCNLTNISFLHSLRNSHKLDHIYLNRNNLGNLTKDTFKGITIGPKGLFLSLNNSRIRHIENGTFSPIKGLTYLDLSNNSIASSFPGALCGLINLQQLRLSSVGLNNSGIFKDMWQQLQPNTTVNASLTKLYLVGNELKKIQDESFKGLGNLEVLNLSCNPFPERISKGGFRGLDNLRQLYLQGCSELTTFPKFFSENGTESFTPKLTNLSLSGSPVVTLQKID…	,	15LRR-LRRCT	YES	V-type
Lineus ruber	NEMERTEA	Lrub-TLRα3	QIAAYIGLTEQIKNILPRVEIEVHMGNELFNVDLQYNNITYIPNILKDIDIFSPKNIGMLSFLKLSHNPLDCDCRMYPYFKYIHSELSLKAATLSNFNITHPFQCHTPHQLRLMDFRNTTAVEKAMVQLNCKYHAKVGTGHCQYQYFPHFNFVEVNCSNQNLKAIPKHLTNTFIHKDVQVEPESSILILSHNNINSLNPDIIDYEHLKHFTQIDLSHNNLSFIDPSWFNLFKGVSQLHLNDNNLTQINLPKDIETFGFREWRNLEELHLYNNPWDCGCNKIWFKSWLSYLADAGVVMKPHLITCASHHWNKEKIVHNLYVSNFCQDSSTFIAMVLIVLVTIFFIFILMMYKLRLYIFESFNVHLFDRDECEGENMESDAFISYNGADYDWVKNKFNIRL…	.	1LRR-LRRCT-3LRR-LRRCT	NO	P-type
Lineus ruber	NEMERTEA	Lrub-TLRα4	MNNIMCTAILLLVGMITQVKMSHSIDRLRSIYEACKKGGDSDFMKWCAIKTAGLEQDFEVYDGKMDSEREDNLRKMQDIYFEERNRTNCWYIRMTMSRQAELKLHQGNRWQQCAKLVQNREAIALYQRNDEGIYIKRLFMFDYLECDFVKEWMHLGITTVQLHCKTGNLKNNIFIFPYVQECHDNHPRNYIEKIYDRTFLYNTHFICQTEQFTTIPSNSDIYLECEDPEKFLEYPPYLGTYYKHAQFTFLSSHFYLDVDLGWTINTLNVPCPYYCNCFMFRCFHLQIRCGTTLWTKKPDLDNFFKGVAQLKPFLMTIEITYSNLERFPMKICHLQTIENLILSNNILLDIPSCVSDIRSLKQIDLSYNKVRTLNLHVLQKLRYLFIHHNKIRRIRKSSF…	,	13LRR-LRRCT-2LRR-LRRCT	YES	P-type
Lineus ruber	NEMERTEA	Lrub-TLRα2	TNWPLEGHIQSFEDETRNIKGYIPFWDKVTEIHLYNNPWDCSCNKLWMKKWLNKLIVRNILVKPDKIICGTPERNKGQMFYMVEDSDFCPFTDKKIIIILVISIVLAVLILRHVFHKLWPDAPLPPNRDDILDDSNTSGMTFDAFVSYCEPDSEWVEQELIPNLQQHNPPYKVCHHKQYFQPGMPSEWNEFMAIIHSRRIIIVMSNSYLEREHCRFEFSTAYSYWIHTKNSPRIVIVKYPDLEIVNRSEACSAYFKRFTYLAKDEHTFKRLFQFMPLESLEQEETGDMNAGPLPVEHEDTALQLRADIGPADAIQDVHQEELRQEGEKYKRMWEEAELEAAERADE	,	LRRCT	NO	Non-classified
Notospermus_geniculatus	NEMERTEA	Nge-TLRβ6	MAMRIRKCRVGVPNPINLTQSALEPVGHLHHLTIWRCIVSLKNDTFYRMSNLRSLSLVYSEISSLDGKIFSTLDNLQSLDISYNPIRQLSLSLVPVKFMALIINNCGLESFSLKSVNKTELRLSKLDISGNKVGVVDHLMRLVSNASELVLDGNPMDPLHAFSFSGSTVTNISVLSFTVQNRSELNDLGHALKGKHIENLIISRSEEEVFDKVTFDAFEDVDLRKLDVKMNIDIEKSKTSYNPFSKLHNLTTLHLRNCTYDAGVVPKDFTGPILKDLSLNYVALENLHAKGLNNLTKLDLSFAVGLGRDWPLNISNIPGLKSLNLSCINVSLVLRVKHCSLTELILRNITISADSVGINKSVWQSYIPSLRHLDLSGNSERTFPYFPFFRWIKNVKDVF…	,	8LRR-LRRCT	YES	V-type
Notospermus_geniculatus	NEMERTEA	Nge-TLRβ5	MALKSNRLTLLSLVLFVVVSPSNAFRVGGHRCRVTKYSDENTLSSPARCLSKVDCKWIDGAMFPNVTHKFSNRSIMAMVIRKCRVGVPNPINLTQSALEPVGHLHHLTIWRCIVSLKNDTFYRMSNLRSLSLTYTEISSLDGKIFSTLDNLQSLDISYNPIRQLSLCLVPVKFMALIIKNCGLESFSLTSVNKTELRLSKLDISGNKVGVVDHLMRLVSNASELVLDGNPMDPLQAFSFSGSTVTNISVLSIMVQNKRELNDLGHALKGKRIEKLTISRSEEEVFDKVTFDAFKDVDLRKLDVKINIDIEESHPGRNPFSKLHNLTTLHLRNCTYDARVVPRNFTGPKLKHLSLNYVALENLHVKGLDSLTKLDLSFAVGLGRDWPLNISNMPGLKSLN…	,	10LRR-LRRCT	YES	V-type
Notospermus_geniculatus	NEMERTEA	Nge-TLRα	MIYKIHIHRSCRWIKISRIGLVTHFTMLALKVAAILLLIKTKAVVQGVTETGTAIPTVQSTNTLLPTTSTPTRKINITPKQVRTGPMLRPTQGPDWNVTTRPVKGVHGGVQCHLNCTYLPAFLRNSFFQDGNGTELKHYVWLCRANGTLSKNKEHDECTLDVRKIVSRIDRSEVSYLTLMLICGFPARVKIVNPSGVQRKNLIASLDIRQCVVDWRDAIKFGKTVDFRVMNIIWPLKFSSEDLISRNDIKWGMKLNKALVHVYPVEGKKRRPRRALTRVLSPMIEGLRNIGTLVILNPPPRPCSRSKQGLACPLTQIFNREQLNNQLPSIFTKYLWPKMAEVTFSRLSINDTTVVRLKDTMPFLQALEIVENLDQFRKLPEFPWCRYRMLLPRSISRTT…	,	6LRR-LRRCT	YES	V-type
Notospermus_geniculatus	NEMERTEA	Nge-TLRβ2	LSSLEYLDLSDNACSVLPMYVFKNLKHLKKLKLGKNELGGLIRDDKKGELFAGLDHLEQLDLRMNSVKELTDGVLKPLKGMKKLELGRNSISAWGPATFLSQNRTLQHLNLSNNNIATISKSSMSTLTSLVTLTLTGNPFSCDCGLVWFRRWIDHANVTFPGLKSYQCNSPPVREGLLLLKFDPNSLTCIDLFPYVLGGSIGGAVILCLVMTLVMYRYRWFIKLRAYRFGQAMRNVAHPPEYEPIPGDDLHFDAYISNHRDSSREFVLGTLLPVFDNGEGYNGAYRLCFDERDFEPGEYVLTNITNNIAQSQRGLIILTPEYIHDKFYELELHMLLEEANKRPFTIIVIELVEIPPNRVPNGLRRIFEARNQLTWSENPDEQALFKDRLTNKLERRPQC…	,	5LRR-LRRCT	NO	Non-classified
Notospermus_geniculatus	NEMERTEA	Nge-TLRβ4	MLRCFCNRYIPQFQFVKDFLDDVVAQTYPVEWKRKAFFKFVDYFPDANWPNDLKAKILQCILIPCFSVSFEKGEGEKLIGGPPMPDLDNADNVVSVFINKIIDPDNPFGTSDAVRILLLQFSSLLVEQAAPHIHDAANKKQGNKLRRLMTFAWPCLLAKTCVDPATKYHGHLLLSHIIAKFAIHKRIVLQVFHSLLKAHAIEARNVVRQALEILTPAMPGRMEDGNGMLTHWTKKIIVEEGHTVAQLVHILHLLVRHHKVYYPVRHHLIQHIVNSVQKLGFTPNVSGTMEHRKLAVDLADVIIKWELQRIKEDQDAEAAAGGTDVTQALNSGGNLKRTASVDSPQDPKRARHSSGASVRSQTDANKPLEKQYGDTIVNFLLRIACQVRDDKSKVSESSG…	,	LRRCT-LRR-LRRCT	YES	P-type
Notospermus_geniculatus	NEMERTEA	Nge-TLRβ1	MTPKSKLTLGYLLLATGFGIISGVVYTCPRANKPCKCSKDFKKITCQDVGFVEIPKNIPAPVETLNLARNSISSIESGAFFGLENLTSLDLRRSQVRTIKVGAFRGLGKLKILYLTGNGLSTMLGSHSQDIPMLQYLYLGQNQFTNIPDVGTFADLEGLLLERNELSNAKFPAGFLSLRKFKHFGLSNNNLGQIKKDDFASLVNAPITKISLSRDKLSKIEAGSFKYFSKTLTSLKISYNSLSGEDIRNLCDDLGKGKHFTSLSFDGMSGFKMLPVDTFRGFENSSLRQLSFRHTDGIGKIASGTFVYLKKLFRLDISYSKVRMIAPEAFKGLDSLQQLVLNKNEITGLPNSLPKSLREVNLADNRISKIPDGFFAGMVSLWQLNLMNNNILKLGPQSF…	,	16LRR-LRRCT	YES	V-type
Notospermus_geniculatus	NEMERTEA	Nge-TLRβ3	MWLQGPEWLLSSPVVTNEEEASPPEFEDFLQDEVVSVATISAEVVSRKVFEVERWSRFDKAVHICGWVLRFVYNLRHPNLRHSGPLSHEEMFLLRVVAVVLPLLVTTAHGRRASDVNKICESGHCCTTEYVKKGVNVNCAEKGWKDVPKNLPKDTVTLSLQGNKISSIRRNAFVGLTKLESLDLTANKISRYRWKIKYKIFKLRLWFYGSQYEDLDGSKYEYHFLVHYDDSDFPWVRDMLIPELENKRGYRLYIKDRDSRLCEYILENIQYSIENSYKTVLCISNQFTQNSWCQFLLRLLIQKLVNEKKNILVCILLEEIEGENLLDTLENVLTQKNYIRLPEDRSEEAMAYFWTCVVEALHIPVIPHRNNAGPSDGERQALLHNLC	,	LRR-LRRCT	YES	V-type
Phoronis_australis	PHORONIDA	Pau-TLRγ14	MREFSDRADLESKRETLRNDSKIPGKSSFKLDITTESSEYTKSGILETEYRLEEYLNDSKVRVVVSLEKLNLAKIGVPMSPLTDRGQVIHELNISDFSSHGMHVQLTNNLKFANISSNFMSSIDFVVYGLDSLKVVDISDNNLQYVHSKLFRAVGKLEHLFASRNMFGLFKRPGDLVTTLSGLPNIKTIDLSINRLSYLPRGIFSECPNLTHLDLQRNGMKSVHLKFSSLPSLKYLDLSHNEIKGFSKEQTEDFQNGNLFLKLENNSGFECSCDNIPFIEWIQSDGSNDTVLNKSKLICEFADGRMTALVDVDLNKLYIDCMKEVIIIAVATMAVVLLSTSLIMWRYQWYIKYWIYVLRLRHRHDYPADGTEPFASYISYADNDYDLANTVCTKLEESN…	,	4LRR-LRRCT	YES	V-type
Phoronis_australis	PHORONIDA	Pau-TLRγ6	MGYCYKVPPVLVGCSVLLLFAPSTSGLGNIHGEDDHVQIEPMVSGKLRTCELLSDNVTIDCSGRGLSTIPRHITFECKDGKCINIDLSRNRIGRIGDNAFELLPYIEFIDLSKNNLTVITRKAFNRLRFLKSLRLNNNSLRYDALPSAAFKPLSNLVTLFIENQVLKQANTKYPSQIFSSLRKLNNLTMDFVYNERAAHEDNQERYTVAIFDKKFKALKALVKIVMFAPGEDPLFVPKDTFQHIRNITALSVRRCRIVQIEESALSHFTRLQSFDIGLNKDLGLNASVNLLRHLKSPLTHLDLEYVNPIFKPVKLTKEMMSVFKHLPIQNLSLVQDHITLIEADNINYNWNYLRTIYIGRNTFLASAKETATIPDLDFHLLKAFSSAGGNCSRRSLLGF…	,	3LRR-LRRCT	YES	V-type
Phoronis_australis	PHORONIDA	Pau-TLRγ5	MKFQTLDSQYGDRDNVFEMPLAPKSGNRCELLSNNVTINCSKRGLSSIPKTIPFKCKDGKCIKVDLSGNRIAVIADHAFRDWPRIEIIDLSLNNLTTISRRAFDGLDSLKLLRLNNNSLSYDTLVIEMFKPLTSLETLFIENQVLQWRNMKYPSQILRALGNLKKLSIDFVYNESIARGLSEESTRVTKFDEEFEAAKSLSKLVLFAPGENQLFVPGDMFQHVSNITELSLRSCRISEMENTVLSRFTRLQSLDLGRNKKLSLNASINLLRLLKSPVTHIDLEFVNHFLNPVKLTKEMTSVFKHLPVQNLSLAEDHITSIEANNLSVNWSHLRTLYIGKNDLVSSGEETNLHKLALNFGRMRNLTLLDISYWQVNSVSDTHDATTEGVTCYGPSHIKEP…	,	5LRR-LRRCT-3LRR-LRRCT	YES	P-type
Phoronis_australis	PHORONIDA	Pau-TLRγ2	MYQLKCNTNTSVLKSFTVTSRCFLPALVIYRDLQTYERRFLVHATSTMFLRCSFLLFISCIVSQILECSFSTPSGCKVTKTSLDCSQTVYERIIGLDRLEYFNLASNDLHGLPCGIFQNLTSLKTLDLSHNLLADKLAKDEYGTIFQNMTTVVKIDLSGNGIYKLHINTFHHLKKVREVILRNNRLASLPAFKHGTLENLDLSYNFLTDAPVHIEYLTALKLVDMTSNRVEYLSKASLDSLDKRNVTVLLADNPFNCTRCEMLVLFRWLHEYLEVARRYGLHIKDNHSVYCSHNTSLRLSNFQFDDLQNKCTPTLWIWLSLSTILLLTALIVGLGVAYRRRWTIRFWLIHAARQGYHRLPMPEYKYDAFLCHSGENTWWAKRIQDHLENNDDIGMKLCI…	,	5LRR-LRRCT	YES	V-type
Phoronis_australis	PHORONIDA	Pau-TLRγ13	MAIEVKAFTNGTLCLFILLLVIRGYSTLNCTVRTEQNETIVNCTDRGFFALPTAIPANVTVLLLGSNIISSVPAGAFMQLTELKTLDFSYNKALLSFHQDSFLALKALKNLSLTNMNGVSFGCDQGSSRLFRSTPQLQTLRMKRTERFDTTCVNYTFRDLTNLRYLSITWPTSPLPTGFSHLRALDILDLSHSTLNLMESNFQPLSFLNISRLALRKLRVLEFSKHALNPVLRSLKVLDFSCNYLEDIGVTTKYFSPVLECLENSTLLEVLIIDSCYYYDDKAITITAEQFYPLKQVPLKALSLRQNAITIVRPFLRHLQHLEYINVDYNMPSLFKDSAGIFMDLFKRRCLKEFHFSYQFLYSRVRLLCEEDESEIFMRDFSDKCSRQTKPETAKSNTQ…	,	10LRR-LRRCT	YES	V-type
Phoronis_australis	PHORONIDA	Pau-TLRα2	MKTTFLLLILWVVTALPAGQTTNTKYTICPSECQCNRYFSPHGVITIHMVCHLTTLGNLSVLHEAPTNQVTELNLTCAKPYCSDDNWLPDGAFSDFRELEQLWISNFRLSLPIPTHAFCGLHNLMRLSITNHSKTCNRMFESSHVFQHTPRIQRLDLSLNAIRQLPQGLLCPLKNLSSLDMSYNCLHNVSDLGLSNTECMYSLKKLNIKANFLKSIHSADFKMFPRLSNLNIALNRDVAVDNTTFHQLPLTDISLSYAGLQDIPPTIFTQQPLLDTVYLAGNGIVSLPTGLFHDTVTLQYLDLHLNSLGGPSVEEALRTLPELISVDLSLNNISVITETMFSNNTKLWYLSLRINNIRRIHNFAFKNCPDLEYLYLGYNQISEVSRYVFRGINKLKVLK…	,	15LRR-LRRCT-3LRR-LRRCT	YES	P-type
Phoronis_australis	PHORONIDA	Pau-TLRα1	LIIKSVTSLNTNQMTSACTYQYLRKADVFLLMITFCALVAYAYEIPDKFPDYECPTDCQCVTMPEKPSFAVRLVCYQNALTNLSDYRAIPSQYTTAVTLICAHCQTKNWIANDAFSHLSDLEELEIFGFHFTSPITRDTFRGMTRLKSLILSSHSSGAVCDPIIFESADTFVHTPQLEYLNLYYDTILQFPDRLLCPLNNLKSLNMSINCIQNISDLGMSVTNCSKSLEVLDLTANLLLHFPGDIYRTFPNLHELYLGFNRGIVIPSTTFHHLDMHILNLEFIGLKRIGPLLLKGQRSLLTLKLGGNKLQSLPRETFRDLSKLEVLDLQSNQILSAQLESGVFRWLPELKALDLSGNKITILKEDMFAYNRKLTSLILARNNLVQIRDFSFKNLAQLHV…	,	16LRR-LRRCT-4LRR-LRRCT	YES	P-type
Phoronis_australis	PHORONIDA	Pau-TLRβ3	MQELREFLKQDLNEMYANFHRVSILIWTLACIRSSRYAQTCPVKCRCNAEYRTVDCSPTSTYAIRMREIPKDIPRDTLSLNLSNNRFGWLRNTSFPFLPELQKLYMFKCKVKRIDSGVFMNMSRLTFLDLSGNKLRDYTYVKLSSLESLHWLQTLNLSGSHLTPTILNSIKSKSLQTLDLSRNRITDLFFGDCFQTQSALSYISFSGNPVTSFNATAFENLQNSPLKELRLDSCNLVAIPHSAFKPLKHLRTLCLANNPITWRKADFDAVMESLCGAPLRNLDLQNSSVSSIAGSFSCFDDLVSLDLTSNTIQRIENGTFVSNNRLETLSLAYNKILNVDDGALEGLRSLRNISFENNRMSQIPCFSDAHGMSYVPMVRQLSLVRNVIADVKKVKPIIS…	,	16LRR-LRRCT	YES	V-type
Phoronis_australis	PHORONIDA	Pau-TLRβ2	MKSLTLSGNRWKAGQACYFANLTSLEHLSLNFVDLGIDIYFHNDSSFKPECLFEGLVKLKVLDLSSTALNGLPERLFKDLTSLERLILRKNQLSGWNGAVLENLKNLRSLDVSMNQIRTINQSSLRPVLSTLNHFQGFHNPYICDCNLAWYVDWVGQMHANKTFTLKISHKISYKCSNLKNNKSLLQYRPTFFECHRLLAILCGSGFGLFTVIFTVIGLLYKHRWYIRYWIFLLRSRRSTHLEETDGLLYTYDCFITYSGEDSNLVTQQLLPKLENEFGYKMCVHERDFKLGREISENIAESIEKSRKVLVVLTQNFVQSEWCKFEVNLAHANALHNAQKARQSLIIILVEDVSFEHMTPILRFLMRKKTFLEWTNDAQGQTLFWERLKNAIQQYGQAPS	,	4LRR-LRRCT	YES	V-type
Phoronis_australis	PHORONIDA	Pau-TLRγ10	LHQLIQLVLLRYCLFFNMPPRAQLVFLFLSLAPPSVQSWNRQSSSWSNCSLTQDYEDVIFDCTGKGLSTIPRNLPSNATVLILRRNSITSIPANIFVLLQRNNIAVVDATFKKLPFIKLMDLGHNYIKKFSFEQVEDLKKSNLTLRLTGNLGFECSCKTVDFITWIQAPGTSSNVIENKKDLKCASPDGTHQRVVEVSLQGLGLYCVQNALIISSAVVSAMGICVAVVIWRHKWTIKYWMYLLKLRRRGIQVRDRIRPRHAYISATDDDLEKANMIFQQIEDKLGENSVFWKHRDTVPGRSTFDEIFRGVEESRKVILCITQSYSTCTDQNFEVEMSFARGKGFIIPVLIGDVPLERLPRPLRRLLRDDIYLEWPNNVAEMPNFWVSLHEAVMTQKGVI…	,	LRR-LRRCT	NO	Non-classified
Phoronis_australis	PHORONIDA	Pau-TLRγ7	MVINLIRKKYLREVHVSWQFTKNWGCERYSIYPIDSAFIEYASPNKDKRNRRLRRETSATNDVADRFQIPLPPRLEKVYMIHNIILSFNISVQFAPNNLKFVDLSENRIGRLGMKLLGLTLLTHVVLRNNHLVYIRPGLFSHFPSIKVIELQDNLLGLEMSPDQFADVFENVRTLLEIDLSSNYLNKLAAECLAGNAKLTRIHLANNKLDKLGLRLENFPMLEFLNLSKNAILFLSSNETSALDSIAEQHGLILDLSGNILLCSCATLNFLDWLRTTSVIFSGRNTYTCSYKGKPRNLEDVLIKDLENFRDECMSNIVTVLTSSLVAGTILVMLATVGWYRRGHIRYVIYKLFRQHPEANDDLRYDAYLAYESRDCDVAVEMAAILEGDHGLDIYIHDR…	,	5LRR-LRRCT	YES	V-type
Phoronis_australis	PHORONIDA	Pau-TLRγ15	LQRQVFVGSTMLRLDYLISLLWVSVALIQTALGGHVVIEPVICDAPSGCTCQTSNGVITMVSCIGLGLGAFPNFPKTVKRMDLTSNNITSISRSDIGGYLSLWEINLSKNSLNFLSDDVFVDTPHLKKLNLSENPLVLRNCSVFSSLKKLEVLSLKYIDTDENCIKQIGSSSPSLYFFAGRVSNIRVVMSNLRNLRTLDVESTFLQTLSVNDFTTNNSLILERLSLRETGLRNIKPNTFSKLKNLTFLDLSCNEDLKFEGAMKGLEGINETSIRSLILDSVNMRDSIKYTLPAMKEHFASLKGTYIKHLSIRYNKIVPYAGTLFFYLPHLEYINADSNYIGIYKEVFSVCISLSGLVHLREIHVSWQYTSNYGCERYSIYPIDSAFTEYTQDQEESEQS…	,	11LRR-LRRCT	YES	V-type
Phoronis_australis	PHORONIDA	Pau-TLRα6	MVELNLVCPTNRQVVDVRTTNQEEGRALKSKSPAFIFAVYKCVLPWKSLSWFSAFVNLTVLNLFSSNYSALHFSTEGVLADGFRTVGTIGIMDVPEANYIAKGFNHFHWDSLAEVSMFNSSLHDDDFGENMTFLCPNLQGFELQYVKLTKPISLFPWQPDAHKLPNDLARSSFFNNRHYGRDLEIAPNIYRRVLTLEFANVRNLTAVNFKGHLHKLSLKGNKIQFIPPTVFAGVEGLKVLDLSTNLITAIPDGLFDNMSMLLELNLGRNLIVELGKNSLRGLSKLQRLNLKENRIRVISTGYFSNLGKLETLNLESNRIEFIEQGSLSGETPRLKFIFLKGNRLRTFPVALFVNLISLDLSNNEITFDNFNETLDSITPSEIVIGNIKSISDSDYLDSK…	,	6LRR-LRRCT-2LRR-LRRCT	YES	P-type
Phoronis_australis	PHORONIDA	Pau-TLRα4	MNNSGVPSHNKSSWLVRLVLIVSVHVYVLQTVQPCPRFCTCGEAVYRRLRTSLEKRAPNVFYNSSLKYVVDVDCYINYTTTAFNLGDEIRAFQRNQVNTSDRSLEIFIKCQNRQTILWNDAGFLRNSSYFSINGCRMTTGQASLVFPTSTLLERFHMSDIISDGFWENVHFRGLNKLRLMTFPRNNLTTFPGNIANVSLPVLHQFQIHNNNIRTIECGLYQNSPQLLQLWATDNFIREIPPCVCGDYWNYRLYNGEVREIHLDNNLVDDISSLSCDLLPPHVYLTNNKVSSLPVFGKNLAIIYLDKNSIMTVPKGLFQEMGKLYKIKLDNNRISTSEPQAFTAKLYLLKEVNLSGNALTEFTEANAPDAQFSTVTVDLRRNRLRHPPMHHSAISGIASS…	,	LRRCT-2LRR-LRRCT-LRR-LRRCT	YES	P-type
Phoronis_australis	PHORONIDA	Pau-TLRα3	MVTLTFGAIIQVVVLASLCAHFTLGQLKATQQPLHANSSNSETNPMGDILLKSLSILKGLLDTLSKGGSDSRRHSSNQSYCPSQCKCNASFETWVYGIKTNDEVGSDIDCHLNSGSFDVFNELMLISSSIKTLANETRISRGLRLSCDNGAIILWDSTKLTNQTSIYRIELNGCRITSDDAIQFSHFRILQYLTLNQVVDFKNSNVLFEGLHELKNLTLSGNRMETMPSTCARSVLPKLSYLNVNNNFLTSIECRVIRNLPSLSELWVSGNRFSEIQPCWLEANLLRLEAENNVIANMDVFGIFKGSITMVNLARNVIKEFPQITTTVYMLNVSFNRLTALRKEHFRSMPGSGNPFMDIIKRAMLFYSLDFSHNHIAYIEPGTFDKVSVAMKFVDLSDN…	,	4LRR-LRRCT-LRR-LRRCT	YES	P-type
Phoronis_australis	PHORONIDA	Pau-TLRγ4	MTRSTAKSAATLKSKENISPCLLMSDRVTINCSNKGLPSIPSDFSAFKCKRERCLTVDLSGNYIQVVYDYAFKRLPYIKNVILTGNEISYISHSAFAGLRNIGTLALNGNRIQYHELEPATFQKVSSLNQLFLENQRTGNTQEGYPVQILPYVNNLTYLSIDFVYNGTVSFGLDGALDKVKTFDEEFESIKSLERLIIFPPKTSKNDLLVTENTFLHVSTIKVLSMRSCSLGVVEEKALSGFTRLRSIDLGQNDQLGLKPAINLLRYLHSPLTHLDLEHLEHFSHPVKLTQNETRVFAHLPIENISLVENHIVFIESENIGRYLRHLRTIYIGQNNLVSAGDLSNLATLQVNLLRMVNLTLVDVSYWKLGSDHNDMSSSEYESSYETFPTYRGIAPHGK…	,	10LRR-LRRCT	YES	V-type
Phoronis_australis	PHORONIDA	Pau-TLRα5	MDNCPNACTCERDQTTHITTVGCASRNLTNLPLKLPQGSLILQLSDNRIEELKDHDYFHRLLELDLSNNGLRTMSDIALVKLTNITTLKLNGNRLRTLPRSTETWSVQSLRQLALHDNLWECTCDTMWFRDWLIQLGSVVQEPDSIMCFKDDEEWKPIKKAIILCSDYIPLAITVSSVSAVLMLAAVLMYIYRMEMKLLIFTRLNWHPFDRTEILNKKYDAFISYSEEDSMWVRRLIQLLEVDHDPPYITCFHHRDFIPGVSTAANIEMAVHDSQCTIIVLSPAFVQSEWCMFEFQVAHACLMDNEIGKVIIIIKEDIEVKKLQPDLKSYLRTMTYVKASDKWFSEKLYYALPQKDKITCAELQPISL	,	2LRR-LRRCT	YES	V-type
Phoronis_australis	PHORONIDA	Pau-TLRγ1	MSLARSVSTKARRVGRDRNSETAKSNMSWCGLVRRLIPRMFIICQILNCASSLPYGCKETRTSLDCSHTSLTEVPKDIGNHFTQLNFSGNHISVIPVLVFKKMTRLRVLDMSHNRLRRLDKASFAGLENLEVLNLGENEISYNPMNGLEMFELVNLRALDIGGQNAEHGWYPNRTLETLSNLQVLKVNLVNHAAFGEEVGNLLKLREIEFREGRLSHFNKTLFRAFNNSSLKSVRFTSCKPEIIDNNAFEYLRLLEELDISRKSSLTMKMILPSIYSINHPLKRLSLDEINGNHFPFAFTEDVLKKLCHLRIEYLQLRQVTITDFAWNLRKCLPRLRYLSLSKNPFLLNYVALRLNRFFIMWFDFRGLHYLKELDISGYGELESGERIRFEKRMQRLTR…	,	10LRR-LRRCT	YES	V-type
Phoronis_australis	PHORONIDA	Pau-TLRγ12	MKQVGLPNKSPLKNSDWCETSTDRQQQMTKMATNVIACARLTLCLFTMLYVIRGCSSKNDQWMYYETSNCTVTSEKNETILNCSNRGFSTLPRTYPINVTVFYMRSNFISSVPAGAFTNIRHLKHLDLSYNQASLSFHQDSLLGLNSLQNLSLINVAEVSFGCQQGSSRLFRHTPYLQNLRMKKSLHFDTTCLNFTFRDLTKLRYLSVTWPTAPLPSGFSLLKQLDVLDLSESTFKLTESNFHPLSFLNISRLALRKLRLKEFNKQALNPVLHSLKVLDFSCNHDFGNIVVKTNYFSPILECLENSTRLEVLIIDNCYDYDDAIGLTAEQFVPLKRVPLKALSLRQNAITIISPFTKYLKGLEYINLDYNMPMIFKVPGTIFKDLGMRKHLKEFHFSHQ…	,	10LRR-LRRCT	YES	V-type
Phoronis_australis	PHORONIDA	Pau-TLRγ11	LECLENSTRLEVLIIDKCYDDHDAISLTAEQFVPLKRVPLKALSLRQNAITIMFPFLRHLKRLEYINLDYNMPMIFKDGDTIFRDLGMRRHLKEFHFSHQYLYSRVINVCNEDESEIFMRDFSNKVADKSRQGKLNINKITGTELQKKDEHGSDRLSKSELSDDEMVLEFWIPLETLSVVKIGAPITPIIVEGKIVHDINVSDFVTDGVRVQMKNNLKTLNISSNFLSYIDFVIYGLDSLTTFDISNNNLEYVPVMMFRAIGKLEHLFASRNRIGLVTNSQDLTATFSSLPNIRTIDLSLNQLSFIPEGMFSLCPHLERLNVQRNGMKSVNLKFANLQSLKFLDFSHNEISGFTKEQTIDLQHRTFALQMNNNSGFECSCNNVPFIEWIQLESSNDTVL…	,	7LRR-LRRCT	NO	Non-classified
Phoronis_australis	PHORONIDA	Pau-TLRγ9	LKHCSFSSMRVVLALLLSVGTIVKSNASSPKCDSKCICERNGTDVTVTCTNRNVLSLNNLQIPEDVTVLRVGGNKVRNIPNDSLRQFSMLRELDLSFMVDADDHSFAVYLNSFRGLESLKVLNMEKVAESLDISCKSKPFRHLKSLQELRMRMVRSSHPSCLNRAFYDLRQLKYLSFRIDNYHIPQSLASMKDLRVLDLAGSKFQSMDRETFNVLHNISVKVLSLRGVQFDTVDPLALLPVAHSLQALEYSCPLTKNTNPDLFAPILPSFQNSTVLRVLNLDGVYERTDGCLKLQDNQFKPLHHVPLVSLSIRDNSLTTMRRFYRYILSVKYLNIDYNPVHIRDAPDNNFYLKLVFATKYQTFSASHLTLDNKPNVCSADVNWEFWKQVKSVEHTEEQE…	,	8LRR-LRRCT-2LRR-LRRCT	NO	P-type
Phoronis_australis	PHORONIDA	Pau-TLRγ8	MYKESTRQMHDRMLDARVVVVLVLGACVLSTKLNANSIKCDSKCICERNGTEVIVTCTNINLRSLHNVQIPEDVTVLRVGGNKIRDIPNGSLQRFSKLRELDLSSMIDAKDHSFTIYSNSFRGLQSLKVLNMEKVAEYLDFSCKSRPFRHLQSLLELNMLKVRARSPSCLNMAFYDLRQLTRLSLRIVKHHIPLSLALMENVTVLDLTESEFQSMDQETFSALSNISVKVLSLRKVQFETVDPLALLPVAHSLQALDYSCPFTKNRNPNLFAPILPSFENSTVLRVLNLDSVYEHTDECLKLQDKQFKSLHQVPLVSLSIRDNSLTTVRRFWRHIRSVKYLNMNYNPLNTQYIHKSEELLLGLMQRNSFQTLMVSYLTQSNSPSTCSSDVNLEFWKQLK…	,	LRR-LRRCT-7LRR-LRRCT-LRRCT	YES	P-type
Phoronis_australis	PHORONIDA	Pau-TLRγ3	MQTAREVCLVAAFIVALLLSTSFGGLAYVRDSFDSTDSRLGLYKNICQLLDDYVTIDCSNKGFSSIPTDLKFSCREGRCITLDLSDNKIQVIDDYAFRSLPTIVKLILSGNKITTISSNAFIGLRDLEVLMLTANELHYNELKSVTFEQLPSLNSLFLEKQAPLNTQVAYPSQILSSLKNFNNLSIDFVYNGSVQVNGVEYDKVKKFDEGFENMTSLQRLVLFPSMSSNRYVFVPEGTFQHVSNIIALSMRSCRIGAVEEAALSYFTRLRSIDLGLNDRLGLESAINLLRRLHSPLTHLDLEHVSYYLHPVKLTKNMTQAFAHLPIENISLVNDHIVSIEGEAVTNTSRHLREIYIGQNYFAYSFDVTNLLTLALNMMAMKNLSLVDISYYSNEFVSPV…	,	9LRR-LRRCT	YES	V-type
Phoronis_australis	PHORONIDA	Pau-TLRβ1	MFEGLVKLKVLDLSYTNLKGLPERLFKDLTGLERLILRQNQLSGWNDVVLRNLKNLRSLDVSMNQIRTINQSSLRPVLSTLNHFQAFSNPYICDCNLAWYVDWVRQMHGNKSFTLKISYKIPYNCSNLKHKSLLQYRPTFFECHRLLVILCGSGFGLFVVILAVIGLLYKHRWYIRYWIFLLRSRRSNHLEETDRLLYTYDCFITYSGDDSDLVTQQLLPKLENEFGYKMCIHERDFKLGREISENIAESIVVLTQNFVKSEWCKFEVNLAHANTLHNAQQARQSLIIILVEDVSFEHMTPILRFLMRKKTFLEWSNDTQGQRVFWERLKDAIQQRGQAPSLDED	,	2LRR-LRRCT	YES	V-type
Phoronopsis hermeri	PHORONIDA	Phe-TLRα	MKRNRATMGHYLWIHAIIYTLLCAHIAGYVTELPGYNCPTDCQCATIPEKPSFAILMVCTVHGLNNLSFYKAIPENYTSTIHFFCPFCDKKNWLLNDAFEDVRELEELGFSGFHFSEPIPNHAFRGLGNLKKLFIERHNTDSICDPLTFESNDVFKHVPNLEKISFFWDTILELPAGLLCPLHNLKVLNMSVNCIQNITALGMMNDNCSKSLEVLDLTGNMLVDVPINFNKLFPNLKKLYFAFNAGIEIPEQTFHTMPLEVLDLEFTRKKILPQHFFEGLRNLTVLLLGGNNIEHLPVDIFQDLRKLKELSLQSNKLTAAVLESGVLKYLRGLRTLDLSDNRIQLLNEDMFASNMQLRTLKLGQNKIMHVHDNTFKNLGHLLELKMGDNMISEINRQTL…	,	17LRR-LRRCT-3LRR-LRRCT	YES	P-type
Phoronopsis hermeri	PHORONIDA	Phe-TLRβ	RFFKDLSQLLTLELGQNKLQGWDPEIFKNTTKLQYFSVYSNNIGTLNKSSMHLLLPSLKRFDAYSNPYVCNCDLIWYCDWLRNMQRRKDVKVTIRSDRPYNCSNLKGKRTLLSYNPTFFDCHQALKIILPSGFGFVFVVFIAGLAYRYRWYMRYWLFLLRSRRNKHLEEHERLCYEYDCFVTYSGEDSEWVIQEMLPKLEQEFRLRACIHERDFELGHDIYENIAESIENSRKVIVILTKNFVKSEWCKFELNLAHANTLHNARKACQKLIIVMKECVPMNIMTPLLRYLVRKRTFLEWSNDEQGRTLFWNRLNIALTTAAGCSDLNEED*	,	LRR-LRRCT	NO	Non-classified
Epiphanes senta	Rotifera	Ese-TLRα	MWSTSSITLIQLLTLSSIILNINGISIPQGSGCPLFCSCEVTSTTLTLTCTNAISNLVLPDPIVGFNLVSVDTIIIKNSNLQTFPSNLCRYNTNIRTLDLSSNQINSNLTGSLFNCLTNLVNLNLASNLIQFIDEKSFDLNQLLNNLDLSSNRISYIPPRLFPYKLEYLATLNLRSNQLTELDIWYFYLPRIQTIDLTFNRISRFTNEVNFNINNQLILPSLKQAVLIDLRNNLITSFDDYVLRLYGICDERSFTFFIQLLYTMRLDNNPLNCDCAKSFNLINFTQLLILRNSVDTTTNIFRALCQTGDLNFNGKSIFNFASLNTNSACSGNYLFTSNCLLTTTTTSTTTTTTTTTTTTVATTGLFIAQNLINQPVKQLAEESVDYFNDAQIAGYVIGL…	,	5LRR-LRRCT	YES	V-type
Priapulus caudatus	Priapulida	Pcau-TLRα2	MSSPQSTSTKPSYLLALCIGYAWLLSGLAVSETDETGFICPTECDCWYVGDGPPGRRLICSFLTIGPNTNFTAIPAAHTLVLEIYCSSPFLFSEVDEDALRHLVELDELHIIGCKLKEIPAGFLDGLLQLRLLRIISTHSETEVAPGAFRGVPNLLSLNLTASGLSSLPRGELCALPRLLQLLLGGNNLDSWEGTGALENGTVCLPQLAYLNLERNLLASLPDSVLGSSLLHLFMRGNRIRDVRDAALDGLASLQLLDLGENEIRTISDGAFSDAAQLRVLLLDRNQLATLPAGFYELPMVAGVNVSGNSLDDEFLARMQANGIENLDASYNELTMVTRASFNGSSSLQFLSLQGNRIENIEDFAFTEQTNLQVLFLSSNLLENLTVDVFRGLGKIRHL…	,	13LRR-LRRCT-2LRR-LRRCT	YES	P-type
Priapulus caudatus	Priapulida	Pcau-TLRα1	MPVDIPVQVKSLDLTFTYIKDINISEMARLTDLELFWYLPNYLPQNWKSTEDGWQVMDKHTFSGNRKLRVLVFEAGQYRSMPADFILASNLTKLEVLKGSFQGMTEELLYQITSICPLLHELDIWGNDLAVTPSDVGPIAWTKYNTSSRPHRCNLRRVSGIGSVIMRNNTFIGDLASAVFGACPLHTLELTSLNNGLVFEPSFFDNLPKKLNITLHYQYTDNVRDYISMRSLMSSLERSHTMAVNLSLPESGAPVNVVLAMIRDHNVTEKLVGLSMDVRNCNSTCMQTSASLLRTSFFNLRTVSLVGFSGVTAIDIQEWFPSNMQSITLRSSGSNGDIMFVLPDAGRILANLTKLEIDGPEFYCSCDNTQRWPECVGTDLCAGSIITFSSCPNIIQLSL…	,	LRR-LRRCT-5LRR-LRRCT-LRRCT	YES	P-type
Priapulus caudatus	Priapulida	Pcau-TLRα3	MRLVYVILLACAQTNAGGAVAAPCECRLTDDDVYDCTVSAPLNSSSPLYGSLNRALQAATSDVTSARRIAVTCTDRYDVRIEPGLLAYYQQLDVLTIATCRLEYLPQLVTANCDKYVYRALSALEVTDTGISRIAPSAFCGLFNLARLRLVYNELTTLTKDMLDGLGPSMSSLDLASNFIDSLESNVFADLTNLEELHLEGNRLREVSAELFAPFADRLKLLTLDYNELRTPAEGAFKGMRNLEKLQLGSNPLSGLPTDIFADLGNLDFLSIDNITMTTLDPRLIAPLTRLTTLYVAWNQITDVVAFMDNMTAYASARPLDSAVDVVCSGNPFYCDCELVTSDGALVAAFQRQADVSAKMRYHELNCHEPFYSDYALSNLAIYPDEFDKMRSDVLRLND…	,	5LRR-LRRCT-2LRR-LRRCT	YES	P-type
Halycriptus_spinulosus	Priapulida	Hsp-TLRα3	MMNNIFSFTIAVWLVACAVNVYSVALFNDQCPEGCTCLAYNDSPPKQQVRCSETSISPASNFSRLSSTHTATLTIWCAFQSRGSILAGAIFAHLRQLRELSILDCNVNAIKQDAFAGLPQLRKLKVSGERMTVEKSAFVGLDNLQEIDLSSGTIGQLPRATLCVLPNLRSVKLSFNLFRNTHDVGLFRESGSTVTGCAGNLQELDLRSNSLQTLPTGAFLGLVQLRAIKLQYNTILRIAEGAFLSLQHLTVLDVSNNQVEFIHPEVFQSVPNLQTLFLQQNQLANLPPRLFSTNVNIKLVNFSSNVLTSNGIMGAFSQAKSIQLLDISHNRLTSVNSSLFNSLTAVQKLNMSHNDVQDVRPYSFRDLNQLILLDMSHNDLEVITGSSFSGLWSLKTLEL…	,	16LRR-LRRCT-3LRR-LRRCT	YES	P-type
Halycriptus_spinulosus	Priapulida	Hsp-TLRα4	MKCYEKSVKGKISREFLAKMCKMKDTATGLCFVLCVFKLLAMQCNKDDLSDWDLSYKCRITFALNATDSLFYNNLNTALLVAAKDITKSANIEIRCENYDDVRIDTELFQPFKLLRSFRITDCHIGSLPQLIWPSTGCQNPVFRPLRMLDFESCGIERIADEAFCGFSKLEMLFLTNNSLLAVNRETFAGLQALSVLDLMDNNITVLPDDVFDDVPNVNVLGLQNNQLWYLSSRVFAPMAPKLSQLLLDDNNISHLPGDLFKRMTDLRKLQLKGNRITTLPMGIFSDLESVQFLGLGNNDLKSIDPKVIGNMTSIATLSIPYANITNAVEFINNVTLFATNRASYTSLDIVATGNKFFCDCDIVKADGPLVEAFENQKNISEYVQYHELRCYSPRYSQY…	,	6LRR-LRRCT-LRR-LRRCT-LRR	YES	P-type
Halycriptus_spinulosus	Priapulida	Hsp-TLRα1	MACLARLILTLCVLHYALAARSTNNGFECERMVDKDGLDIGIGCHVNITTSISNILNEIGHHNTIISVYSCKQAVLFEPGFARSVLHNLDELVINNCPVKTLPKVYYTGVPHLRCGLQTHAALTVLNLRSNNITKIEEYAFYGLSNLEELFLGYNNIAHLTEHTFNGLTHLKRLELAFNSLTVIDPGTIPIVFSFDLLAQIASGEKKAKQFCSLGNLKELYLNYNQLTEFSNKTLLVRDWMDQVVFEEEENAFEINPLLSDLSLQGNNLTDIGEYEFFSLVNLAKLTLADNQLTMIRNAAFLGPNTIKTLSLNNNKIDVIERNTFKTMFMHGDRNNISKFILNIAGNNIAEIQPGTFQSLHYLNYLMLDKNSISALRPDEFANTNMLVHLDLGENKISE…	,	12LRR-LRRCT	YES	V-type
Halycriptus_spinulosus	Priapulida	Hsp-TLRα2	MDSSSCLRFQLALVLLILSTSGCVTAYVCPKECECWYLTGTEDVKLICSFVFLDPLLDFSLIPANHTRVLEVVCTSDIFVSYLTSDMLRHLVELQELEIRGCQLLTLPTGFLDGLTRLKWLAIASSSRKMEVEAGAFAGLPSVTVFNLSNSAITVLPPAELCGMTQLVYLFLDNNDLADWNDLGAIENGTFCFPALFILWLEHNKIAEIPRRALATAVNLNQLTIRANSLTRIDENAFEENKNLMFLDLGENNLSSLPDEVFRDTQKLKFLLLDRNRLDVMPASFYALRRLQQVNVSGNVLDERFLVQLDDVAQLVALDVSKNRLSTVNETLFRNSSNLVNLFLYGNNIRNVEDFSFRRLTSLQLLNLGDNMIADVTAATFAGLSELLYLDLQNNLLAN…	,	16LRR-LRRCT-2LRR-LRRCT	YES	P-type
Ramazzottius_varieornatus	TARDIGRADA	Rva-TLRα	MFSALLICLSVITSCYAQSTRVDYPYACPEECQCQTTMRNGVFVECALLSIGVWSDFRAIQSNFTQGLLIQCDARHLDSKLLEGTFAHLAELEKLSLVDCAFTKVPKDAFRGLKSLKFLTISTRASGNVLQLEEGALKPLEQLEVLDLQRSNMQRLPANELCGLKNLKTLHLEDNALGNLASLGTSSGCLQSLQAAHLDGNAIAALGYGDVSQFLGRNLTRLSITRNKINSLSNNAFEKMDKLTELDLSENVLESIPEELWRQESKLEKLSLTGNELKSIPVNTFVLLGQLRHLNLSHNGLTNQWINGELLRNNPKIEVLDVSQNQLTHIDRSLLHNLLNLNELDLQQNRIEWIEPTAFDRQQKLETLDLSQNLLPSLEEGAFSGLYVLNRLNMSTNQL…	,	17LRR-LRRCT-2LRR-LRRCT	YES	P-type
Hypsibius_exemplarus	TARDIGRADA	Hex-TLRα	MLLHRQSGLFPRTSAAGSCMTCWGRLSLLRTLLWCTMAAMVMTVVADPARGQSVARVDYPYACPEECQCQTTLRNGVVVECALLSIGLWSDFRAIQSNFTQVARVDYPYACPEECQCQTTLRNGVVVECALLSIGLWSDFRAIQSNFTQVARVDYPYACPEECQCQTTLRNGVVVECALLSIGLWSDFRAIQSNFTQGLIIQCDARHLDSKLLEGAFTHLTDLETLSLVDCAFTKVPRDAFLGLHRLKSLTVSTRTAANQLELEEGSLRRLSNLESLDLQRSNLQRLPEGELCALTKLKTLSLQGNALASIAHLGTSAGCLGNLEKAFFDGNSLRNMDKNIGDYLGPNLKVLSLSRNKLDSFSDDSFSRLKQLTDLDLSVNHIESISDGLWQHQANLER…	,	17LRR-LRRCT-2LRR-LRRCT	YES	P-type
Peripatopsis_capensis	ONYCHOPHORA	Pcap-TLRβ	FKSMPKLKQLIAVSAFKFEVAVSNIPDKGKLVFQNENLECLDLSRNHFKSLDPEMFSNCFSLKELYLGDNKLGPAFREGNLGHLFDNLTVLSLLDLSFNDIDIFSIDQFSSLSALKVLNLNHNKVSIFPPDVFDGLKSLERLNIKANKITVLEAGSFQLMKKLKEIDFSENPLQCQCDVMDFFHWINFTNLTITHWDHLNDYFCPQRNTSLKEFLIMEAENECLHIESNIVIICAITISSLVIFVLLCVLAFRLYRFIYVRASVEVNTQKSTTIKKANKVKCYDAFICYTSKDADWIPALFKEHLGEARKLRLYFHDNHKHIERTTSWDVMNKVDSSYKVVFISTKNFVQTDWFQWESMMLMFQDCAIIVGLEDIPTMNMSYTLQWLVRTKPFITWPVL…	,	5LRR-LRRCT	NO	Non-classified
Loa loa	NEMATODA	Lloa-TLRα	MPRLIELDLSFNTIDHLAEDAFSKCPKLRQLDLSGNYLTNFNGALQQLQNLKRLNSSFNMIQLLQWDEFPITMTHLEMSNNQITLLSNTRRSRIRHVQLQRNRIMALTDEQIPNTVEYLNLSDNLIHTIGNGTFRNKQFLSSLDLRKNQLSSLEIAAFMVDTLTTGHPIRLSVADNPLDCSCEMDWIRNNKEEKSLINIVDDNRAACLHRIHNRRILLSEVNKDDLLCNYKQVCEPNCICCQYGNCDCKSKCPDGCHCYYDVTYTINIVRCLALEPEDRKNFSPKDIPMYATHIYLEHMEIPVVRSHDFLGRTRLLHLHLNHSSIREIQPLAFNTLPSLQLLDLSGNYLMRLTGDELYRTNKITTLLLHNNHLMSLGDRLNEVMPQLKTITLHNNKLQD…	,	5LRR-LRRCT-2LRR-LRRCT	YES	P-type
Onchocerca_volvulus	NEMATODA	Ovo-TLRα	MNIINFHILLLILLHYYVQPVLNITSNYFECPRRCTCVPDVAEQDRFVISCKWPTTTSNNRWKQQIFAQFPLNITKTLSIECDDSSSSAIPIIFDENLFSGFKNLQSLRVQKCRTHAFPNSLLHNLNNLRSIYFNQLNVPNEKLILPNEFFHGNNRLEKLTIVDCNLETLPNSLLCDSPYIQVINVSHNWLRSARLGANADVNIDNSDNSQFKCNNRAEQLIIIDLSYNQIRSIGDNDLTQLVAIRQLLLTNNQINLINRNALKTCALLQQLHIGNNNIEELPVMPETLIHLDVSWNRLSIIPATIANLPNLLFLNLSGNAIDANTPFPVASSTLQTIDLSQNRFEFIPENLFASSSQQLQHFFLSYNRITQLEPSFFQNYSNLLTLDLSSNRIAEIEE…	,	17LRR-LRRCT-2LRR-LRRCT	YES	P-type
Armorloricus_elegans	LORICIFERA	Ael-TLRα1	MKPSARLRHAYLTLLVCFLSARDSSALIGQYPTAVCNARFIRFIPWTPTRPAKSLYGQHCVLNDTSNLKELIDFFRSGPRQYYQISVDCRHKHLLIWPENVLADNSQLGELLISHCPSENRTIPNLTDCRTNSELKRLEITESVTGIDRDAFCGLNSLQTLILRNNSLSASREPSLTREIFSPLKSLKILHLLDSGLSDKSLELGIFRDCCKSLDYLHIEGNNLTARAPVWTTLLQDVGNLSTLNLRNNQMREISPALASTSITQLVLSQNQLKSVENITTNFPNLEALFLENNLISDVFPIDGRKLVYLSLSGNPLDSDSIEKVESLHSLEHLLLTNTSIDRVPKRTFHWLAQLSLGRNAITEIGVETFANASRLSFINLSHNGARSFRHLIRLLKNV…	,	8LRR-LRRCT-2LRR-LRRCT	YES	P-type
Armorloricus_elegans	LORICIFERA	Ael-TLRα2	MPSHSRSPKHSHSSDESALISVDFGCDSRELSESVTFFSNRIRWRKLLAPLCERLINDNRDALAKVSTPISVIAFRPRESCASPLKSLKILHLLDSGLSDKSLELGIFRDCCKSLDYLHIEGNNLTARAPVWTTLLQDVGNLSTLNLRNNQMREISPALASTSITQLVLSQNQLKSVENITTNFPNLEALFLENNLISDVFPIDGRKLVYLSLSGNPLDSDSIEKVESLHSLEHLLLTNTSIDRVPKRTFHWLAQLSLGRNAITEIGVETFANASRLSFINLSHNGARSFRHLIRLLKNVTDSLNSRESHPKSTEIKADSSLECECLGEREWLGISRQLFSSAETSVTNLHCLAPQISKLNESSNGGEKARHRLQVNQEFIADQIANATICTLLHGTRP…	,	7LRR-LRRCT	YES	V-type
Daphnia_pulex	ARTHROPODA	Dpu-TLRβ	MVVRSVAELWLATAAYALCSLVPMPSAVRNYTLNTIDVRMLYESGDCACFCKLTREWTVCVGKDCLNVPRTINIFNRRLKVTGTEIATIGPLDFARYSDLLELQLDGNLLTNIENGTFANLSQLVNLSISSNRLASISPDAFRGLVSLRSLRLMKNRFLALSDVVPSLVPLTALRFLSLSDNTLSRVDAADFIPLRHSQLEALDLSNCDLKYIGSEAFMPFKKLQRLILSENTMPEDNLIYLIHTMQETGLKALDLSQLRFAGSPPRTLLEALSRTDVEELNLSKNTLPRLSPKIFPLMPRIRDLDLSACGIISIENGTFSLMPLLMRLNLAQNGLEDIPPAVMILPQLQWLSLSGNSGSAYEYGGGELKLEDGNFALMSNLTYLDLSFNRVGQVTREI…	,	18LRR-LRRCT	YES	V-type
Daphnia_pulex	ARTHROPODA	Dpu-TLRα3	MPYHFAVLCCVLFQILVFIQELSATTTEPLTYWKCLQNENPDCHCFPVNSKNLDDFKFQCSVGEDGISGNFRRQAKDVNLFEINCPCRNEANPFTESVYANVKEYPTSNFTILEFKLDYCPLPQENLSTLFAKQMNPHIIQRITLRSCSPIRSLHRNSFRNMTKLKKIELKDNQLEYLPDDVFDDQFNLVQLLLEGNKLEKISGKIFKNIPLLNILQLSSNKIKKFEIGALSNLPNLAQLQLRKNHLDTLPSDVLQSLANLTTLDLSFNNLTSLDKDAFQFNTDLMELHLQSNSLQVLPEGVFRNNKMLTTLFLQSNPKLSAVHRGVFENLASLTVLDLSQCSFNQSSFDQYTFSNLSQLNTLKLSGNKLNGLPAGWFNGLTNLTHLDLSLNSISTIED…	,	15LRR-LRRCT-LRR-LRRCT	YES	P-type
Daphnia_pulex	ARTHROPODA	Dpu-TLRα2	MPSSQLVVSSFSVVAVVVVVVLASLVSATVPSCQWQQPAADEGNDESSLRCQLRTLQPAEWESQLGRVSHPERATSLRIECSDVLFFESALERDILKRLPRLRQLSVSSCKVRAIQPGSLASLPELKRLSIRTHNTDWPAMALTLTDQSLAGMRELRHLDLSDNSLISTPDGLFCSLASLSGLNLSSNRLQDVASLGFNSPDEECLQELTELDLSWNGISELHPLSLRALRKLQSLSIQHNGLTHVADQSLAGLESLRMLNLSSNELSVLPPDLFRDCHDLRELDLHQNSLAVLPLGNFAGLSQLQVLDLSRNSLGPVHRDTFAGLLRLVVLNLGHNALTRIDSTMFRDLASLQVLRLDSNLIESVDSDAFLPLFNLHTLDLSNNRISIVSDRLLGGLF…	,	20LRR-LRRCT-4LRR-LRRCT	YES	P-type
Daphnia_pulex	ARTHROPODA	Dpu-TLRα1	MPQLEILNLQNNQLENFPDDLFDDQLNLKTLWLDSNKLQKISGKIFKNIPQLISLQLGSNVIKQLEIGAFSNLPNLFQLNLQNNQLDILPSDVLQSLANLKYLDLSNNKLTIIDAWNGTRNLTYSLSGNPWRCDCSNLALLKFIYGSWKRVEDFNQMRCDNGLFFFELSVEKLCPSLNAASKYLTIAMPVLALLVFCICTIFYRSRRVIRAWLYNHQFCLWCVVQEEEEENDDRIYDAFISFSHNDEKFVDELVAQLERPPVGLPNYQLCLHHRDWLAGEWIPDQIVRSVASSKRTVVILTENFLDSFWGKLEFRTAYQQVLKDKRMRLIVIVKGELPPKDKMDTELQTYLSLNTYLKYDDPFFMERLRYALPHKKNTIEPGSRITQAIIQHSDSVGKD…	,	4LRR-LRRCT	YES	V-type
Daphnia_pulex	ARTHROPODA	Dpu-TLRα4	MSVSPSSPPPPLNCRLPLPLLHHHRGGIVRLLIVLTVTVCSLFRPTTGLVVSLSLSPAADGCQISETNAEGTSSSLHCRFRAFNPDWTSGSLGRGLEQQSTKGLWVECADSTAYPVILPTSAFAAFPHLEWLHLDSCRLSDLPAKSLQGLAKLRQLRIQTRNADWPGTSLTISDQLLNDVRSLESLDLALNDIRSLPRPSLCALDKLVQLNLTGNRLSDLLWTRPEANRDGCLQSLKVLDMSYNRLVTLPARSLANWTQLEELHLQGNGLVSVDDNSLIGLNSLRLINLAGNQLTSLPPGLLSSSAEHLAELYVSANGLTVLAPGLLSGLSKLLVLDLSENQLTASSFDPTTLSGLFRLAVLSLHNNRISRLDSTIFSDLTNLQILRLDGNMLESLPEG…	,	21LRR-LRRCT-3LRR-LRRCT	YES	P-type
LITERATURE AND NCBI DATABASE
Species	Group	Seq_name	Sequence	.	LRR domains	Complete sequence?	type	NCBI accession number/ reference
Phyllochaetopterus prolifica	ANNELIDA	Ppr-TLR1	LLKLFRKSHIDSLSSLEYLDVRDNEFACSCDLRWFQTWMTQVPKMIIPNKNSLHCRSPTDMTQDSVANYTTPWIKCDNHVFIVVGGVSVFVVLAIVITLLVGLKRWEIKYWWVFKKARMLREQGWRKLRDSEFDAYVCYHSEDEEWVTQTLQENIENSGNVNFKLCIEERDFILGRQHLENFTDLLNKSHKVLIVVSQNYLKSLWCRFEVGMAQLKLYEDNRDLLIFILLDNLKRKDMPRALKCLMLNSRVLPWPKSSQMKSVFWMKLKLALQE	.	LRRCT	NO	Non-classified	(Halanych and Kocot, 2014)
Phyllochaetopterus prolifica	ANNELIDA	Ppr-TLR2	MNALILVLFLVVVSHLNVAKRINLCPLLTDCYCTPEGDKGFYVNCQDAGIKTIPSFPTHSVHINLNGNHFPFIKKEIFRSLNMLSILSMEKCGIKKIDPNAFVGLIHLEKLLLSKNKITQIRPALFLQTPKLNYLDLSYNTGIVIESNWTKAAPRLQQLIADKINISNLGDNVFDDNMKLHTVSFNGNKFTSIPVSVSKLKTLNNLFMAHNLVKTLEVKESFETDELNMNLSYNRIIDITSNITVQYGRIKELCLDLTKNKIKSIDYKSFQTFEYIKCLNISSNYPFKKAVEIDLIKFFESLSKSKLGKLNISRTGIKIHKLNRDIFKHLQNTSIRALDMSFNKIVEMPSQAFGYMPDLERLKLSETVTIYMDYDAFSHLTNLRILDIRGNNLLILNIT…	.	10LRR-LRRCT	YES	V-type	(Halanych and Kocot, 2014)
Phyllochaetopterus prolifica	ANNELIDA	Ppr-TLR3	TLLLGMNNLTGFIENSETPPLFDKNSYLKSLDLATNGLHVVHEKTMKSLPNLQYLNLSDNFLSDISISGMLQLIVLNISKNNWKDTPTELIQSLQKLNKLHPVCLDISSNPLTTERDCCEIQEFIQWSLYTNVTLTKYNKFECILKNNHVSFSETVIKTCNSGDMFVSGMFLAIGLCTSFFILSVIVLTITYRNRWTIKWWLFLARKYLRLREELAEQRNYQYDAFVAFSADDITWLKSDLIPELEMDRGLKLCIHHRDFQLGVPIEENIVNAIANSRKTILLITNKFVHSNWCMFEVHMARQRLFDEGKNVIIAILLEEVNIGKLNRTLRNILTSNTYLEYPKNEDGQQLFWIKLVDALRSNCSKDDI	,	3LRR-LRRCT	NO	Non-classified	(Halanych and Kocot, 2014)
Phyllochaetopterus prolifica	ANNELIDA	Ppr-TLR4	MKLYSIMSWFIILLCDVHATELKCPSMCKCSSRFKDVRCMHKNLESIPHGIPTTVTQLFLSFNKITQIESSDLVNLVNLTKLDLKKNYIYKIAADAFSNLTKLKTIYLTQNSLISIDRKVFSNQKNLVDLYLGNNKLNNIPSLGHCNSLKKLILTGNSITNATFDETFTGTRSLTAIVLSHNKIQSLTKRGFAELQNTKVARLDLSNNPLKSVQNGTFEVLRSLQSLSLSNTLLNTVNLRNAMYGLRNSHNLNALILENISLDNDNLPSDIFEPLRNSVLTNLEMPHNKLKLIKAGTFKYLQKLQILDLRFCQTEEAEPGAFQGLPRLNDLRLRNNNFPDVPENLTKSLKKLDLSHNYIKVIKDKSFFEMRSLKSLFLDYNDIQQIGNDAFLAADNIES…	,	20LRR-LRRCT	YES	V-type	(Halanych and Kocot, 2014)
cyclina sinensis	MOLLUSCA	Cs_Toll4	MTCGNVELIIMVNCLRLLLVFCILQLFFVETFCEKCKCKLDVETSSADCSGIGLTNISTILDCVPNTTRKLTLSKNNLRDIQPGIFKTFSSLEVLRLDFNKIEYLKSGAFEGLIKLQNLSLDHNNLSLDDSYATDVFMPVKNLRRLYLQHNCDIATTHCIYPDKALSAAKSIQYLQLDGFPNFGPGFSQLKNLYSLYISDDNGYCAILELKENTFESFRKTPLSFLYINGCDIRKFEKNVFRGLRNLTTLIITDNRRLCSDSIENATVGLNETSIETLRINNWCRHRSEDIHLDAGMLKGLTNTSLKTLDLGWNDINYIDSDCIKHLPISIQYLSLKENEIGRGEFLYEMRRLENLEIADISFQFHYRVKSTLTWSKSHNSFKVIKDRLAGDDPVYLPK…	.	3LRR-LRRCT-8LRR-LRRCT	YES	P-type	(Ren et al., 2016)
cyclina sinensis	MOLLUSCA	Cs_Toll13	MSFKDTARIRFLQHLVFLVGFMRVIQSTPYCHTPGTVANFSHQNLTYIPHLSGYIECLIFKGNFLLNVTQETFRNISHPERILSLDLGFNNIVSIDTNALQMFGELKYLYLSGNAIPSHDLKHLLGNISTNYHLHTLKLNEMGEQTFLADTFSLMEGTRLKELYLEYNNIRHISAGFLAVFKNLKMLVLSHNLVASANFPKMHKLYKLDMSDNNLNQIPNFCMSDNNSSLLPKLRDIYLNDNKIVEIRKEIFRCLGSLHELEIRQNFISVFPDDMLMNTPQLWSLNAEKNSGHHARIEPYAFRSKSLGVLKIGSNGGGKTAFTSVTETFKYLPKLIALEVSYFNMFDMPAQSINTLFSPLSNLKYLMCYNCQIRDDPKLFLSNKSQLNRIKLDRNYIEN…	.	8LRR-LRRCT	YES	V-type	(Ren et al., 2016)
Leptochiton rugatus	MOLLUSCA	Lrug-TLR2	PLRPGNMSETGISSDILCGPLTLEKQVYSNCGFDLDLDYDYNYDDYTDIVNDTSLMDNTGSPEGIIDWDVTSDIWRNAFLRMEGKCDYRSLRYFTENHMKSMKEIGSYMDVLTEHSLFPNLLLMNLSHNGFLRIPEELQKWRYDIPKLIYLDLSYNDIDRIDIQDNGFPDDGLGRINLQFNNITTIRSEDIRAIKRLESAIVDISNNPINCGCGDIKELYEFQAEGNLGNYEYIRDLVCHSPVSLKGRKIRNLTQKEIICPTGEAKKVHMVLIVSLCAVVVILGIIIIILLRYRREVVILVYTRLHIILPCQPVDTYDSKNYDAFISYSSKDDDWVLRTLVQRLENNEKGEKFKLCVHHRDFEIGAAIADNVVQSVEDSRHTVMVLSRNYVDSEWCIYE…	,	2LRR-LRRCT	NO	Non-classified	(Halanych and Kocot, 2014)
Biomphalaria_glabrata	MOLLUSCA	Bgl-TLRα2	MAAGVSVGHVSGCQLYILAVCLTLGLQLADSLELLQNVPTTTYEPFNCPLECNCPRSNSTLSSMPQYYTICTVSLVSPNNAAVRSILQSISTPKTAVLYMTCSYSQINLYEEPPVSELWDGAFEAMTSLRQLTFTKCAFQKLTRGAFEGLTYLKKLSVQYANIRELDANLLSNMQLLETLEISHSSLRNLFSLCSYTSLKNLNLSFNHLANLEDLGINCGGKSLHNLESLDMRNNLLTEIPNWLSENLLNLHYLYLSGNLIENYDHLPLKNFSSLYLMDLSNNSLTEIKKDFLLGCDNLQYLYMSRNPIIYIQRQFLKAVSNLVELEMVESRLTDSIWLEISDISKRLRILNLSRNRLTKINENTMSDLRLEVLNVSYNRIVGLNSNAFGSQTNLITLD…	.	19LRR-LRRCT-LRR-LRRCT	YES	P-type	XP_013084818
Biomphalaria_glabrata	MOLLUSCA	Bgl-TLRγ23	MAVEMTRLVFSLLLCLLWNAFTAQASWSFQLTDVTCYDPTSKAPSGITCNCTGGAVNCSYRGLTSVPRESFDASITSLDLHANVISDLPDSSFVRYVNLRVLDLSQNSISSLNDHSFGGLRSLTTLNLNSNMLQMFNENFPPNVFRPLITLETLLLNNNSLNVSDPAMNYPDQALSVLTNLKTLYLDGLQNKVLGPGFLNLTSLTNLILSGYYGLCQIKSLTSETFENVPYLHFLDISNCSLQEKNVSHEAFVVFTNLVTLNISDNEDLGIEAVGEIMRGLKEKATLRELSMRLVVNQYSMGICLSTSLVKFFPKHLQILDAQENNFIAYSSRIIETFLDLTYLDLSGNRFIFGKYLKSLKDLTNLKHLILSGSNFVYNLPSDFPQSQKLTLDSANLCD…	.	13LRR-LRRCT	YES	V-type	XP_013065900
Biomphalaria_glabrata	MOLLUSCA	Bgl-TLRγ20	MSWGGMSCTALFVYCFLGLPTAGELQEMSDLLSTYADLETGEENLFESAPGRKKQQKDFNEDLDDLPKQYEGKVPSGFKESFVNDIVRNDNKETDRYIDNSPLGKSKWITCINSSRSTAFFASAEKCRKTVDMTVNCSGLNLTAVPPDLPFNMKQLILDNNVISELPDNTFENYTHLQNLSIASNCLRLLHNDSFYGLRHLRTLVLTNNILIYEANTFPLFVFRPLKNLTKLKLNLNNPYYTRPNDNYPDAALSYLKRLTSLYIDGLRNTKFGKGFSNMTNLKDLTLAGFTTSNCRISSLYADMFIHMSHLEYLSLQDCYLQGDQIDVKAFEPLSKLKILSLTHNEDIGIENIHKIFYGLRNATFLRDLYLQLINNRYALGQCLNHDLLTYFPPNVEHL…	.	12LRR-LRRCT	YES	V-type	XP_013089343
Biomphalaria_glabrata	MOLLUSCA	Bgl-TLRγ19	MKILQIYFNLQLLCLNLVSPSQTSSQTPCTSVDSSWLETQYTRQHCQISGTVVNCSHMSLSQVPDHIPLNVTVLDLSNNRFQEINSSLSKFDKLQELYLANNRIEKLHRESFAGLNGLLILDLQGNMLEMRNETFPPKVFSALKSLQVLKINKNNKNVSIAELSYPDKALSDLENLVDLHMDGLLDKVFGSGFDQMISLRNLTIVGRPTGYCCINSIVRDTFKYLSRLHYLKISYCFINGTLIDQHALKPLRSLQALDLSNSDFIYFRHLGPALALMDSVNLTYLNIQKLMSPYSPCNKVTNLFAKSLPRSLTHITASSNGLALIDPEVFDLLPDNLTYLDLSDNRFTFGYYLKNFSRLTNLETLVLDGAEQSYNLPVWFPQEEQSFAYQDVKVSNPTW…	.	11LRR-LRRCT	YES	V-type	XP_013082305
Biomphalaria_glabrata	MOLLUSCA	Bgl-TLRα3	MTGLALIITYCFLCCLPCCMTNYYSNCYPLRHPKYVNYPICYVTSISAYDSTLKSIPEDVPALALVCDNFARTSIMSPGVFSRFTSLKSLTIEVCNISLVTSSSFRGLSGLQELLIFNSIVPELASNTFEHLVSLEVLVIVETKTPRLPDISHMTSLRHLNISHNDLHEVASTVTNLSSSDSRSRLTLIDLSYNNFTSLPWEVIRGGSSLESIYLKGLPSVTEITFPKDVNLKNVLVLHADNTHLKSVEMSSLESATQLQELHLFGCNQPLNLSGFDVFTRLIELSLNEFGITDSIWSELNSTELARLDLTNNNLTTVHIWQLPSLRVMRLGENNIAELAEGTFDRQLGLLLLNMSFNDVWVLPKKIFQGNPNLQALMLDHNKIKRLDRETFSFVTQLF…	.	13LRR-LRRCT-2LRR-LRRCT	YES	P-type	XP_013092995
Biomphalaria_glabrata	MOLLUSCA	Bgl-TLRγ22	MTQSTCLVLLISSYFVIYPASLFSLVFNTASSSQNRSNQGNVLVLNSLFKKESHPPTVYEFSQLSENPVQNKEKIDQQVQLSSGDICEVVNQTVLNCSSRNLTDVPGGEYSSITRLHLQNNRITNLKYKAFIHFLNLERLNLENNLLTTLSFNCFYGLTKLKMLTLRSNNLLLNNVTFHPDIFSPLIHLEKLIINKNVPQNSTDNDLFNYPDKALSKLRNLVVLEMDGLKNKSLGPGFLNMTSLTNLTLAGYLIGNCYMGTLNADTFINVPGLKYLDLSSCYITGTKIHDFAFSHLSKLEVLNLTHNEDIDIDNLQKVFKSLYNITSLKTLSMHLIVNRYSLGICLDADSINYFPRYLETFDAQENNLEAVDRRVIRKLSPSLRVLNLSGNKFVFGTYL…	.	13LRR-LRRCT	YES	V-type	XP_013089347
Biomphalaria_glabrata	MOLLUSCA	Bgl-TLRγ21	MNVNILAGYVTILVLNVIGQYCKNNHSSNAISYWGVEHDSSKYDLVCDCGMWSFVNETCKIEDNKAECMSRKLVQVPSITEPHSIEVFNLSCNCIETIANTTFIGFTSLLQLDLSHNKLWKMEPLAFLGLNRLIYLNLRCNHLVMKDEVFHENVFSPLASLEILKMNGNNPNLTSRHLRYPENALSKLVTLKVLSIDGLKRKDFGPSFQNLTSLTSMTAAGLNIGFCKMTAIRNTTFLYLVRLKYLDISSCFIDGSYIDPNAFSMLTNLHTLNLTQNEDIDIQNLNTVFFSLRNITTLRVLSMHLIVNRYSLGICLDSSYIKYFPQHLEHFEAQENNLEGVDQEVFSMLSPSLKHLDIGRNRFVFGIYLRNLSQMTNLTSLTLSGGSFTYNLPSRYPFQ…	.	LRRCT-11LRR-LRRCT	YES	P-type	XP_013089346
Biomphalaria_glabrata	MOLLUSCA	Bgl-TLRγ18	MSAINSAIMFCLIVVCHSANTRTKMSDIKMNFKLGNETEEHLKHEQNSINKTLTYEIDQATHAKVDKGSHFRINNSKETTIDQIKNSNVDVATGKTLKQQVSYSTKQATYDTFDQVTDVAVDRTTNIAADQATDVIVDQTTDVNVDQTTNFLIDREPLQFHFVNRNLGNPKGFGSVHNHTAADCSWVYACTSLYLQGNCSICECETHKLLAYCFKTKLSGIPQDLPRNISYLVLQHNELNDTALYPKVFANYSDLEVLEIKHNYITALPAGVFEGLNKLVSLNLQRNRIAMDSQLNDSQVFSPLGRTLTTLILNGNNPNTTNPDLKYPDFALSYLPNLSNLALDGLRNKVFGRYFRALKKLTNLTLAGYYPGYCRMTALKNDTFRHVIHVKYLNISECG…	.	13LRR-LRRCT	YES	V-type	XP_013086494
Biomphalaria_glabrata	MOLLUSCA	Bgl-TLRα4	MNCSVHCRCRDSTLESTMKQYYFKHLSIMGAAYRPDIQNFDIKSDYMSFLGIFAPILHNIALVSCELSDGRNHTITSLLNGVDHGMYTALDVKCTKKETIIWDIPSWHTSFNIFVSDNCNVTTYSQLVVPMNMWIMDIDAGGEHVMRTIDLSYTLNTLSLALAGSRSKFIPQKWSNAYMCSVTLLSFKDNWLEDFNCIITLTKRLDTLNLEGNVMTRFPKCLLDSKYVFLNYLSLAHNRIQDLSPMYDLPGNNGVPDINIINLSYNDISEVHSLRDMGRLKILDLSHNKIHEISGNAFVSLKYLNTLLLGNNRLFKLDLQMLLPSSNLEKLDVSHNYILSVNEGNIVNISKSTLELDLQYNRLSNPPLKDCRKLLLTNTNLKILSAYNPYLCDCSFIGF…	.	5LRR-LRRCT	YES	V-type	XP_013083420
Biomphalaria_glabrata	MOLLUSCA	Bgl-TLRα1	MDPLIARCCKTFTYLDVNDTLFRDRLIFSLTTKDNSTRKRDNTFVTFKSIFHYPFKEDTTVVESNCTIRPSDAHPWRLNDLKNWTLHEKINLNTVPGKREVVYKLRVTCEGGANISLPWPMKITGLEELVVSSCVLLDRYANFRNPVDVDQPDEMRILDLHDSQWLVGKTNDILSQSQGSMNINISDTYECGHDDTLEIFILRNISDILDTDILTVEIPVNRSTTTKKVAELMNPLPGELVDDVNVSGTVKPETRLMKDAEKVISDQINSNTDVLKAKLLQQNLQKSTPKSNTSDARVAEENFLDLLQKVFNTRAQCNYIKLRHLDESVAKLTPVTLFEFLVKDALYPVLEHMNFSTIGITTFPRELSEWRRFFPKLTYIDLSNNFISQVQFQNFPSKK…	.	LRR-LRRCT	YES	V-type	XP_013081976
Biomphalaria_glabrata	MOLLUSCA	Bgl-TLRγ16	MLLHFLCIVLSSNCITGEDNSFSYYNADNIGWSRRILFKGQCQCTYIACNCSGQGLSTVPKNLSASIRVLDLSNNIISNLSDGCFCRYTELQYLNLSSNNIAKLQVGSFASLNKLLELNLRENKLCYNNLTFPKGVFGDLTSLLLLKLDENSDPSTCENSNYPDDSFANLTRLKVLHLDGLNNQTLGPGFRALVSLENLTLSSNKKKFCNLISLYNDTFLNVGRIKLLDISHCKLVGSAMENGSLVPLKNLTVLDMSYNFLIEMFAFSYVIREIRHYKLEILKINFIRPGYATPFTIGRTLIDCLPRSLTYLEADGCNFISVATKSLSHLPSNLRYLSLKNNRLSHGYYIKELNHLAHLEEIDLRGGNLNDFPDTLFNGEFQCSQSENSISLQKDFIFK…	.	LRRCT-12LRR-LRRCT	YES	P-type	XP_013076041
Biomphalaria_glabrata	MOLLUSCA	Bgl-TLRγ14	MFPPTSINCNVDEIDEEMFQYLDELQELRLRNNQLNNFISKTRKPVFQYLKQLKILDLTNNALTVVQSSIFEELGSLEIIDLSRNNMRHFNLSLTNMSSLNFLNLSHTQLSSLSVETRQNIDLLLTNHSVRVDMSRNPVRCECDNIDFLKWMVSSRAFDVNLTDYMCQYKDTSTIVIKDAYEETLVYLAARCADNSTLFLVVLSVTLCMVSFVVAAVVYRFRWRLRYMYYAAYLVVKGKRKDNPEAELFRYDVFISYASEDEEFILGKLLPEFDSRDLRVLVHGRDFAVGEFIASNIVTAVKESRKTLVVLTRNLLNSTWCNFELQMANMESIHTGRPVLLFLIKESIPTTELTSDLLYHLNKNTYIVYPQEEITDVFWDKLARDLLQL	.	3LRR-LRRCT	YES	V-type	XP_013075799
Biomphalaria_glabrata	MOLLUSCA	Bgl-TLRγ8	MPSIMITVAVFLCLLSSVWLASLVHTVHQLGVNTDKFSEHVLRQNASLKHFILSSNGYGIQQSQSNKQAGASLSQSPCSVLNKVVDCSSLSLETIHPSWFPSDAHVILLNNNHLTSLVDSSFAHVSNLTDLDLSSNEISHLEPRAFRGLTNLTTLNLNDNRLCLNTKHISEQTFSDLPNLKVLNIIQDTDLRDCNVSHTYLEPLRNLQRLSIGANEEVLYFGSEFRSLTNLEALEVTGSAQVIHDKTFENLGAIKELYLKNMNNLFNISSSVFVPLTHLLSLKMENVLVDVQYALSLLEPFVGKNMTEIYFNIVSTTREKATPNKNGLLTRKDTKYLLQICVRSFTLINSYISYISMNAFGYSSVWSDSLYSLFVSDNPLQGSSSAMFPLTKYTHLETI…	.	9LRR-LRRCT	YES	V-type	XP_013077467
Biomphalaria_glabrata	MOLLUSCA	Bgl-TLRγ7	NSLNIDKQSREASFVSSQFNHTFEKKFESKLTTNDDSPCRIKNAIIDCSGLSLTKLNSSWFPSNSEVINLSSNELTTLENSAFNHLINLIQLNIEYNKLTRIEPRAFDGLQSLKMLALSFNSLQFNGASISIDSFKPLRNLEELGLLIVNIVVALHPLFTVRSFANLKVIAINNDFRPCIWSSFFQGHSNINGVDWLIDQETNATLKDMLETNKSSNHRNNYSDMAKSRNESKQISQPSHLFPVPKNLVYVQLSRLIQSTSVDLNIQVMNGENIEYIDLTDNGLHDFVGSVTGLTSLKVLALSGNNMVNLNPDFFDELTGLEYLALSKAGLNRDFVSSFSRRLFQNLSNLTRLDLSINYLNALSKGTFSPNSKLQWLDLSGNQFKDIPFDLQYTPNLLE…	.	7LRR-2LRRCT	NO	P-type	XP_013095644
Biomphalaria_glabrata	MOLLUSCA	Bgl-TLRγ6	MENLALSNCRLERDFMSQHSHVLFKNLTRLRQLDLSSNSLNYLSKNTFLFNSHLQFVNLSRNLFREIPFTLRYTPELRALDLSVNSLSSIDVSTTKDLDHLVTKTGYLKLYLQGNVLSCGCNDITFLQWMKTTLVTFDLNGNFTCINEKGERTYILFHSDLESLWRECNGILFLYLSVIIMCLYFIGLCIVFIIYRNKQFLISYLLQTFVGFKISTRKDYKIDVYIGYSDRDYKFPCKDLREFFENSLGYKTFLIDRDLIASVDKASGIVDALNDSWRILLVCSESFLKEDDWSMFTMRSAIYIQSPANPARVVVLVHKDCLHLLPTTLIGSVNEEKIIVVSEWKINYEMKQKLTTHLSGDKI	.	3LRR-2LRRCT	YES	P-type	XP_013087194
Biomphalaria_glabrata	MOLLUSCA	Bgl-TLRγ1	MYMLHGDNNVGNQSVQFIQTPREAANVTHFYFVGNSVFRGTGRLMGLTNLQLFDLSKNSLTVAPYFFDDFSSLRYLILQSMMNEDFFQRVSIDRIIQNMPELRYLDLTDNKLNFLPPNLFSRNSHITHVILAKNRFSSFPITMDLVPNLKTLDLSGNAIIYLTEEETSSLTKHSENVRDFYLLLAENNIACVCSQIKFLLWLNISTFLDNKGAYSCTSQDGQLILTNVLWQDVLGFYRQCYGYNYFMISIVLLLVMSFIFLMAYLVHRFRTAIEAYLVRIFIKAVRQMKSSDYKTHVFIGYADEDVGFVRHILLRYLEEDLKVSTFVHHRDLGPGYTDQQMFESISDSWRILLVITQRYLNNYDLSDIIMKYASHSMSPANEKRLVLLVQESQLYNIPG…	.	2LRR-LRRCT	YES	V-type	XP_013086922
Biomphalaria_glabrata	MOLLUSCA	Bgl-TLRγ5	MRDHYIFQGAHNVEYLDISDSGFVNFTGSLEGLVSLKTIILSGNTIKVLSKSYLDTLPALENLALANCQLDREFMSIHSGRLFQNLTRLQQLDLSSNLLNYLSTDTFMYNKHLKWLTLAQNQFREIPFSLKYTPELEVLDLRQNSLNTIDMASIHQLENIVSGSGHLKLLLSGNDLSCGCNDLQFLQWMRSTAVTFDQDGNFTCTNKDGKTTYTLAYSDIEYLWRECTGFIYFYIVLIVFCLYLIGCSIVFIMMKNKHFITVYILKRIFGIETHTRRDYPIDVYIAYSDTDYQFPCNELRQFIEQSLGMTTFLIDRDLNASFDLALGIVNAINKSWRVLLVCSESFLREGGWSMFTFSSAIYAQSPANPARIVALVHRDCLPLLPMELFGCINEDNILY…	.	5LRR-LRRCT	YES	V-type	XP_013085514
Biomphalaria_glabrata	MOLLUSCA	Bgl-TLRγ13	MQLSGTMFWILVTFLVISFNVMEFLSTISGTKFTFDGHNITLTNSRIKSGQLVNYSNVSPISSIHHQTETEEFENSEHDLYNTRETINNYQYFDAFSCPPCICYRRKDDSVDADCSNRRLQKMPTKLPVYIKTLNLSVNTIFELNTAHLSIYSQVSSLVISSNPRFKKIFFEPQENNSFAMITLDLSHNNISTIQNRSFLSFVNLQKLVLSENRLSYISSAMLEGLENLKSLYLSRNKIRVLNANTFANLINLELLDLSKNQLNYNVRSIPTLVFEKLTHLHQLYLQGNVNVPQPYPSRALSKLSQLTSLYIDVNLNSSLDQEWTKMKKLTTLFFGGHTGICNLRKIHRDFLANSPYLKTLILYGCNFHELDPAVFLGVKHLETLEINKIFLNYDLYQA…	.	LRRCT-8LRR-LRRCT-2LRR-LRRCT	YES	P-type	XP_013084288
Biomphalaria_glabrata	MOLLUSCA	Bgl-TLRγ2	MNSSLIFSKLIWLHLCLTITFLHPIPGFQVPEMELAYSVENNPCSYGANLSLRWVNCSTRSLTYLLPSWFPESTTDLMLQSNLLMVLHNDTLTHLHLLERLSLENNLLRYIQANAFQGLHNLNYLNLEYNRLQLFSLPANIFNDLIHLTELRLIQKDISFDEQKKNITKIFCNKSFPENMFLRLINLTLLTITASGDYLYFNEEFKHLNELHTVVVTGTISTIDQNSFIHVQNVQHLSLVDLEEMARMSDLSLGAFLNMRSLNYDLVDLGLRNSLQTLRPLVNSTVDSIRFKNVRASNSKYASLMSKDGVLDDSAMQYLLQICVRELHLIGCDIFVILPSAFNSSTFNSCLRTLNIFNNPVIGSIFGLFSVFHLKSVNRLVLTSTFVTHYADDTDILYS…	.	8LRR-LRRCT	YES	V-type	XP_013077006
Biomphalaria_glabrata	MOLLUSCA	Bgl-TLRγ9	MRDIVNISQQVFEPLKSLTSLQISNLKTDLQYFLTLLKPFVGRNMSEIFLDSVSMHRKKVYQITKGFLGVKDTKYLVNICLNSFTLINSYITYIYPNAMGGSPVWRSCLRNLKISDNPLEGSSSELYRLLNYKNLETITVNNAFRGCNRFEEFPSFMGANISKVASSSEIPVGVTKVQMNKVYNNTLAQNCTSPCQIITVPKNLKSINFGRLINSLPLDKNLQFVGAENLEYANVEDSGFHTCVGNIHGLTSLKTVVFSGNKMRDLSETFFDGFSGLETLALSKCLIQRDFMAFHSHRLFQNLKELRQLGLSFNSLNAFSNATFSFNSNLQFLNLSDNQFNYLPFNLKHTPELRVFDVTNNSIITINVDARHELDRLALRNGGFRLFLRGNILSCGCSD…	.	LRRCT-4LRR-LRRCT	YES	P-type	XP_013074023
Biomphalaria_glabrata	MOLLUSCA	Bgl-TLRγ15	MEFIMKIMLIKIVCLVISSSHTAARSELTRGTSKRKIVSSLIGNQLYPKASTSANVVDGQVTTILTSDAYVVDSQGRTQISKSLATMKNLVTSTACSCFSKKCKCVGLNLTSVPDYLDHSITSLDLSYNEISILKDCSFCNYTNLSVLRLFRNSLQVLTVGSFSRLSKLQCLNLAGNKLTYNNVTFPAGVFSDLNSLTTLYLHDNTKDCETSCSYPDSTLSELTRLRTLSLDGISPFILGPKFKHLRRLRHVKFSLGMCNIDALTDETFVNVRQISTLNLKNCNILGTTVSNNTFTPLVHLNSLDVSNNSKLRVQHLFRALSHSRKNNITKLRLNSIEPFYSTSISIDYSVLIGLPQSLIHLEAKENHFETIQPGLLKNFPENLAYIDLENNNFFFDSY…	.	11LRR-LRRCT	YES	V-type	XP_013069695
Biomphalaria_glabrata	MOLLUSCA	Bgl-TLRγ17	MASFNMAIYIVITLFMVYSAHVPDCNGYSFKKISNKNFVRKSSSYVQERHFGQALGSEKLLPDSKPTSRKTVAQKYARQRRSFVHAMRVGMSSAGSVIDSKHLSFQSSLRAESNCSEVVPSVNCNATKCIYNNDKCDCQHLNLTCIPTNLHTNITSLKLGNNSIREVPGYVFCRYTELKSLSLARNKISHLYNTSFCGLGSLTHLDLRNNHLSMVEGTFPALVFQPLTNLTELRINKNNQSSLDNSNYPDVALSQLTNLETLYMDGLTNKTFGPGFKNMTRLKNLSMTGFVDGYCNMGSLNYSTFENVPTLTFLNISNCHLMSIYSDTFSNLTNLKVLDLHYNENLGIDNFEQITASLKKLPLEFLDASTIESRYATGKHVKENQIQNLPLNLTTLKVA…	.	12LRR-LRRCT	YES	V-type	XP_013067575
Biomphalaria_glabrata	MOLLUSCA	Bgl-TLRγ11	MLLLTLILTSAKLEGLTSHQVVSGISPVISDASPLEYLPQYLDLSENDTSMEDTNAEYRTGFRSGHGDRFECKPCICSHSYHQYILANCSSRRLRDVPDSLPPELWLLNMTDNGMQLFNPESVLRYKNLNTLIISYNRKITHISNETFSNLTSGLVILNLTKNSISTIDDGSFHFFANLQQLDLGENSLTNVTAGMFLGLRSLRYLNLTKNSIVFIENSTFDEMQHLKLLDLSLNKHLSYTLRKFPPRLFEKLFRLQSLYIQGNTMGDHSYPNSALQKLTSLKILSSDALLNCTFGPQLQSLKHLQELYLGTNFGFCRLRNLSRSCHITRLQLLDFSRNSITWITESTRDDLDALAAITDFELDLTFNPLPCTCSGIEFIKWLATTKVKLIDQVNLRCR…	.	LRRCT-7LRR-LRRCT	YES	P-type	XP_013062263
Biomphalaria_glabrata	MOLLUSCA	Bgl-TLRγ12	MLRSAMVLCVFVTSLLSSFDVMDFFPPTPGNNSASEYDNVVTMSSSKSSSQSFKHYETENSVSENSEQDVHNVREIIYNFQYLDARSCPPCICYQRKDNIVDADCSNRQFLRMPTELPVTIKTLNMSLNRMVELNTSNLTKYSQLGSLILRSNPRLIKVSGQSQENISSAMRTLDLSYNNISTIEDSSFRCFVNLQELMLSGNSLIDISSAMFEGLENLKSLSLSRNKIRFLNVSTFDNLANLEVLDLSRNQLNYNNRSMPHLVFEKLVHLRQLYLQGNVNNRQLYPSLSLSRLIQLTSLYIDVNVGSKLGPEVKTLTRLTTLVFGGHTGHCGLRNITKDFLENTPYLRTLIMFGCNLYHIDQPLSLNLRNDSFAANFGMLLLLLVSRRFTLEKTAGCV…	.	9LRR-LRRCT	YES	V-type	XP_013062262
Biomphalaria_glabrata	MOLLUSCA	Bgl-TLRγ4	MQLLTQMDDKVFVHLDQLISLTMAYVSIDFQKVLSLWWPFKVRSMSEIYFEGVTTTFYMPDPMKNGYITKKDLIYITDICLDTVTVIECNIYYITADAFSNRTTWDRCLRNVYISRNPLIGSSIAFFPLVLLQNLTKLTVSDAIGTCQTFSPFPRLSFVEHFFQDISLHYLSLDGQTKFINNLANQELSILNGTMYLYVSKNLLSWNSKRLVPDLSLRLDITFGGADNLQSIDLSDSGFHKFIGHISGLSSLKTAIVSGNDISHLSDYFLDELYGLENLALSKCQFDRNFIALKSARILQNITKLKVLDISNNSLNGLSKGTFSRNSELLYLSLSGNQFKDIPFDLKFTPNLKILDLSSNIITTLTTDTTDALDLLNSKNGGFQLMLNGNILSCGCHDL…	.	4LRR-LRRCT	YES	V-type	XP_013061949
Paranemertes peregrina	NEMERTEA	Ppe-TLR1	MNTSITFKLTLLLPVFVFSIAFAETKPTLKCPQVCKCTQNFTVVNCDRKSLAEVPKDIPESAVTLILSHNDFGQMKDDFFPALPNLSALHLDVSKITGLEAHAFRGLPKLSQLFLFGNQIQMIHEKEFCEDIPMIGKIFLDRNKLTTIPNFGNCSKLATMTLENNQIHSFEFPSDYEKLTSLGRLTLSLNVVSIIRKDDFKSLVNSKVSRLLLSRIGLTQVEAGAFVPISKSLAALKISYNPLNATQLPAIFLELSKCGALVSLDLDGLQFNSHLPSNLFQVFKNISLTSLSLANNEIATIHSGTFSPMKDLIHLSLKGSKIDSIEPTAFQGLGALSHLDLSRNSLSEIPSNLPPSLTDMTMERNHITGIPDNEMAKLGDLTSLNLHQNSIQQLREQAF…	,	16LRR-LRRCT	YES	V-type	(Halanych and Kocot, 2014)
Paranemertes peregrina	NEMERTEA	Ppe-TLR3	IHIFRSTDRSGLSVECPTSRLERAPRRLSDAAQRRRTAGVPLTSSETAEPTSVTATENSRLATRYNGITIPTTIRDSSEGRVITASSGDSTVAVTTKRDRGETNTNATTRTTTVATENAVVTVSPRVVATETSSTVAVTTEAILGQTTNAMVPKRPRPTRPTSPNWQTVARYLPFSLKGPYHMSHRICKFLAQNPNLKTFACKNCKIEFFPVTCLKKTPNLKELLIPNNLYLKFNLNALFLILPRLEVLDLSDQNFLGIEFRNNINFPKHSSLKTLKLNNNLLIRDLSARISLTGLSNIVEIEMTNVCVDFLLDKLDISGLTALEKFVFSNNRAWMSGAYAPEFVFQRLNSLKHLDLSLNQLGRLTQLQFVRLFQPIRNTLEYLHLGHNDLTFLNAPIF…	,	6LRR-LRRCT	NO	Non-classified	(Halanych and Kocot, 2014)
Phoronis psammophila	PHORONIDA	Pps-TLR2	TSVYLMKNKLKVLDVSYNRFSMFPVVCEIIGLEHTEYLNLASNDIPDIPSGILKNMTRLKTLILSDNMLSDSLSVDESGRMFKDMNSVETLDLSGNRIFILHVNTFKHLINVKTILLKDNRLASTPALKQPSMRVLDVSRNFITGGYVNVESLESLEQVDLSSNRIQYLSNEFLQSVTKRNVSVRLTGNPFNCTRCEILVLLQWLAGSEDDPLKAMKLVDNTTLACSGDNITNIRGAKLVDFHYKSLQNRCIPTLWIWLSVSTILTISILTFCIGLAYRKRWSLRFWIIHAARRKYERLPSTNYTYDAFVCHSSFDAKWMNTLQKELENGQEPNFKLCLHYRDFPLGLPIVECINDAIVNSKYIILLITRNFIESQWCIYEFYMAKTRVFCEENRSRLI…	,	5LRR-LRRCT	NO	Non-classified	(Halanych and Kocot, 2014)
Phoronis psammophila	PHORONIDA	Pps-TLR3	MGPQHHISIMVLWLLAVMFLQTTVATKCPAGCVCDPVRNHVKCNGNQHPLTNIPTDIPTYAEYLILENNNLTVLRSGTFAQLCQLKFLYLRNNSISFIEEDAFLGVTKLEWMDISQNNLEYLNNSYMTTFRGAENLRQLSLEETSLRSIPDAVLARLRKLSVLNLERNNIDNSTLGDGFRNLTHLRQLNLRRNNLGKLTNRSFVNIRHSKLEWLNLLRSNITVIEIGTFAGLPHLTELNITENSLQMGKPDIDAMLKPLCKAQITKLGFSRTGLTNVTGMFNCFKNLTYLDISGNELQTLEDNVFNFEHQLKLLNIKMTPKLTRMGIKALQGLNRLRILNLSKCKLSRLPVFADKKGQSFLPNITYLDLAFNNIDRTDKLNGHSPFRGLEGIISLSLAH…	,	15LRR-LRRCT	YES	V-type	(Halanych and Kocot, 2014)
Phoronis psammophila	PHORONIDA	Pps-TLR4	RHLTFAGNNLTSFPGNIATVPMPKLHHFQIPNNQLTAIDCQLFNNTPQLLEFWANHNKIRRVPECVCMTVKTFFGYNNDKRRLWLENNEIEDISALSCDLPMPFVYLGYNKIVDLPVFGMKLSIINLDHNRLAFIPRGRFPDRGALTVINLNDNLISTIAPEAFKVTLYLLREVNLSGNALTEFKVEHAPEAQFIPMEIDLRRNRLQYPPMFDSESSNYTGSGARLTFYAAENDFYCDCNMREYKSLFKNNEGATDSSGMDLWNILSKLYNHAKTKLKVEFVDKSLWRCSQPEVNKGRKVVEVEISNSSCPVVHDCPKECSCVLHNDIKSIRVSCSNLTDFPATLPDFRDHRLHLNVSNNDLTQLPGRIYLTQLVELDATGNNIGDISGTALLQMSNIK…	,	2LRR-LRRCT-2LRR-LRRCT	NO	P-type	(Halanych and Kocot, 2014)
Phoronis vancouverensis	PHORONIDA	Pva-TLR1	ILDLSHNSLGYMESSVFQNLSGLKFLNISKNKFKCDCDLRPFRDLLHEATFHFGQNPCYYPTSLKKQLVSNYSLSFIACDHHLEMIIVLAVAGFIFLTIPIPALIAYYRLNLKYWWYFGRRRAGYRPLDGGVHRYDAFVCYSKNELSWVVRELVEELENGPNERFQLCIHDRDFDLGGDIVDNIIRSIDCSRRVIFILSREFIRSYWGTFELNLALMEAIEKRINFIILIFFENIPKKEIPRHLQCFMRHVTYASWPQQAGRAREMFWMKLKLALRNRGVAEENV	,	LRRCT	NO	Non-classified	(Halanych and Kocot, 2014)
Phoronis vancouverensis	PHORONIDA	Pva-TLR2	MKTSLLELVTLTVVLSQVSGGLMGANCPAKCMCNPQTKHVICDGRHYKEPLREIPSDIPTYTQYLLLDNSILNILRENSFANLTQLENLYLRNNTIRSIEDNAFFGLKNLQMMDLSWNNLSYLNNNFTGTFNGADNLNQLSLKSTRLTCIPDQVLAKLKKLSVLNLERNRITNSTFGEGFQNLTKLKQLNIQRNNLGSLTNSSFSTIRHLKLTKLNLRKTNISHIDVGTFAGFTHLQELNISANNNLTWSKKSIDLMLQQLCKAPIRGLELSNINLKNITGTFFCFRELTHLDISGNKIRTLENNAFINQRHLVLLNMKMNTELRSFEPKALQGLTTLKVFKVWKCNIKHFPIFADEQGNSFLPKIQYIDLSSNNIKKTDKVYGRSPFSGLEQLTSLKL…	,	13LRR-LRRCT	YES	V-type	(Halanych and Kocot, 2014)
Phoronis vancouverensis	PHORONIDA	Pva-TLR3	MKVFNAIFIAMILTYGLSLIVADSSHCPKKCHCYNKTVNCDAHKKSRDKLRDIPPDIPADTVILSFRYNVIKILKRNSFQNLHQLKYLSLAHCRINRKIEDGAFNGLTNLETLDLSANQLHYLSRSSGKTFQGLSSLKVLHLNKTSLSKVPSMALSPLNTLQSLSLSGNVLTSALYFDDVFLNFTHLKHLDLSRNSIQVLNDSCFVKLKNSPIKVLDFSVSQIRNISARAFFPFSNLERLVLSGNKLEMSIRLALVSLCQSNLSTLVLQSMDITNISHAISCFSNLTNLDLARNKIALLENHGFNYTNKIKHLWLNSNVPLSNVGSEAFYGLWFLESLVMPDCRLRLFPEFDGRKGHGPRVVFMPRLRKLSLDSNQLEKVSQNSFRGLGKVEFLSFANN…	,	12LRR-LRRCT	YES	V-type	(Halanych and Kocot, 2014)
Phoronis vancouverensis	PHORONIDA	Pva-TLR4	MKDYQAKFITLFLTYGLSIIVAVSAHCPVRCRCYENKTVNCNTYKRSRHKLHDIPSDIPTDTVFLSLRYNDIKELRTNSFQNLHQLQYLSLAHCNTHMTIEVGAFNGLEHLETLDLSSNNLHHLPRASARVFQGLNSLKVLYMRKTLLAEIPSVQLSPLTTLQTLSLSTNGITNNSSFTTLFLNFTELRHLDLSGNEIGVLSDSFFINLRNSPVSTLDLSCSKIEVIGSQAFTPLTKLDRVMLSGNQLRTDFRHAILSLRQSNVSTLILQSMEIKNISQAFVGFSNLRNVDLAKNNIVQLESHGFSYTNHFKSLNFTKNPLSAVSNEAFWGLIFLEVLDMRDCRLLALPAFASVDKLEHSLVPNLQKLHLDGNSIKFVRQNSFRGLSKTVHISFAGNSI…	,	14LRR-LRRCT	YES	V-type	(Halanych and Kocot, 2014)
Phoronis vancouverensis	PHORONIDA	Pva-TLR5	MGYRFKVAYILVGWCVVVLVGALSTDGLDSTHGEDDHVNGKPMGSDKRNPCELLSDNVTINCANRGLSSIPKNFKFKCKDRKCIKIDLSGNRIRKIGDNTFKNLPHIEFIDLSKNNLTKISRRAFNNLVNLKTLRLNNNSLRYDEFPSTAFKPLSSLETLFIENQVLQKTNTKYPSQILSSLSKLKNLSMDFVYNENVAYRLQQVTKLDVKFEAAKALATITMFVPGKDPLLQVPGDTFQHISNITVLSVRSCRINEMKETALSYFTQLQSLDLGLNKNLSLHASIDLLRHLNSPLTHLDLEYVDRLRFTKPVKLTKEMMSVFEHLPIQNLSLVQDHITSIDAKYINQYWNNLRTIYIGRNPLVGSGETNLYKLAVNLAKMSNLTLVDVSNWWINSEEE…	,	8LRR-LRRCT	YES	V-type	(Halanych and Kocot, 2014)
Phoronis vancouverensis	PHORONIDA	Pva-TLR6	MSPLSILACLIILPTGAASLCPVPCKCNKGFTEVKCSKKELLQIPKNIPNAVRHLDLSNNLIQIVDVASFRGLKHLQYLDMTSNRLASVDNGSFADLASLKHLHLGKNRLPEIPDPTGLESLEDFIFEANQLKNIVFPSGFLKLTKLKRITLTENFEEMKKLDEQSFESLRNSHVSRIYISKCNIVRIANGTFAPLKYVASLSLSYNPIDGVQLARALSGFNGSKQLVSLKLSGLKFDGKFPVGAFAILKKSPINIIDLSHNIIRDIKNGAFTGLTKLTNLNLRSCQINTIETGAFNDLTSLRTLIFRNNSLSSVPTQLPPTLQMLDLSWNINIRVLKNYEFVNLKDLRNLHLNHNYLVGLEEFTFAGLHQVATLDLSENKISNLPKNAFSPNRQLKYL…	,	16LRR-LRRCT	YES	V-type	(Halanych and Kocot, 2014)
Caenorhabditis elegans	NEMATODA	>Ce_Toll1	MRRKMKLFLFLLLVINICRSAAANGDECPKFCKCAPDPVQPTSKLLLCDYSSKNTTITPIASSNYDQVANIRSLFISCDNNNFQFPDAYFKSLTALHHLRIVGCETTHFSVKLFEDLAALRRLELDQISTASTSFEMTEDVLMPLARLEKFSLTRSRNIELPQRLLCSLPHLQVLNISSNELPSLRREESCVAQQLLIVDLSRNRLTNIEQFLRGIPAIRQISVAYNSIAELDLSLATPFLQQLDAEANRIVDLTSLPGTVVHVNLAGNALKRVPDAVAELASLVALNVSRNEIEAGNSSVFSSPELEMLDASYNKLDSLPVEWLQKCEKRIAHLHLEHNSIEQLTGGVLANATNLQTLDLSSNQLRVFRDEVLPENSKIGNLRLSNNSLELLEPSSLS…	,	24LRR-LRRCT-4LRR-LRRCT	YES	P-type	NP_001020983.1
Drosophila melanogaster	ARTHROPODA	>Dm_Toll1	MSRLKAASELALLVIILQLLQWPGSEASFGRDACSEMSIDGLCQCAPIMSEYEIICPANAENPTFRLTIQPKDYVQIMCNLTDTTDYQQLPKKLRIGEVDRVQMRRCMLPGHTPIASILDYLGIVSPTTLIFESDNLGMNITRQHLDRLHGLKRFRFTTRRLTHIPANLLTDMRNLSHLELRANIEEMPSHLFDDLENLESIEFGSNKLRQMPRGIFGKMPKLKQLNLWSNQLHNLTKHDFEGATSVLGIDIHDNGIEQLPHDVFAHLTNVTDINLSANLFRSLPQGLFDHNKHLNEVRLMNNRVPLATLPSRLFANQPELQILRLRAELQSLPGDLFEHSTQITNISLGDNLLKTLPATLLEHQVNLLSLDLSNNRLTHLPDSLFAHTTNLTDLRLED…	,	16LRR-LRRCT-4LRR-LRRCT	YES	P-type	NP_524518.1
Drosophila melanogaster	ARTHROPODA	>Dm_Toll2	MPATSSIITIIAVAACLLLLVADAHAQQQCNWQYGLTTMDIRCSVRALESGTGTPLDLQVAEAAGRLDLQCSQELLHASELAPGLFRQLQKLSELRIDACKLQRVPPNAFEGLMSLKRLTLESHNAVWGPGKTLELHGQSFQGLKELSELHLGDNNIRQLPEGVWCSMPSLQLLNLTQNRIRSAEFLGFSEKLCAGSALSNANGAVSGGSELQTLDVSFNELRSLPDAWGASRLRRLQTLSLQHNNISTLAPNALAGLSSLRVLNISYNHLVSLPSEAFAGNKELRELHLQGNDLYELPKGLLHRLEQLLVLDLSGNQLTSHHVDNSTFAGLIRLIVLNLSNNALTRIGSKTFKELYFLQILDMRNNSIGHIEEGAFLPLYNLHTLNLAENRLHTLDNR…	,	18LRR-LRRCT-5LRR-LRRCT	YES	P-type	NP_476814.1
Drosophila melanogaster	ARTHROPODA	>Dm_Toll3	MKLLLTIPDDYCETYCGGICNDTVASKTCDREAYDYIATNEYHLIMRDGHLEVNWKIPDPNIFIISPISKENRLKLNELIVSDTSYPIRAVDYLRQLGVETVTRFENQINSFKVIERDVHYINGPKSLKIIIQSNLYLNEIIEYINKTTDNVNEIIINAYKTVENQQIALDNLIFNGKSHLRSLTFIGFQIENLSTKPFAQFINLKRMVLTNCTVRNLTFLRTLQKSLEHLELDIDNEVDLKYFTNFSSLKFMKVRNYIPNKNFTALICTHKNCNFIRGINGLECPKLCQCLYIIDDLELNIDCSNLGLLQIPPLPIPSYGGVKLNFSNNSLSQLPTMTLPGYKLVKRLDVSRNRLTNLSINHLPAKLDYLDVSFNEIINMGNDVIKYLRTVPIFKQTG…	,	1LRR-LRRCT-1LRR-2LRRCT	YES	P-type	NP_649719.2
Drosophila melanogaster	ARTHROPODA	>Dm_Toll4	MEHSKLWDLRPEVRERRFKWTSDGQQQQQQQLGWCNNKDDPPNSHQKSKSNNDARNLNSRVRVRARVRVVPGEMRMGDINCSNGLGNIREDYCEIYLDELGENGTCSIANNEVTTEDYQMKLVFLKLEINWTSPVFHGWNIFKICNETDYELVIISVLGIRSEVDMRISPAVQYLSLLGIREISGYDIYLPSVLITEMDVHHANGPKMVTFKYLYDSTVNSVITNNYIRKTMNNTEKIKIYYHNTFEKTTLTMEKNIFHGKNKMSALIFNGLKIKGLTNNTFENLTSLNTLIFDNVFLKDLSFLRSSTLQSSLTYCIMKVDNMVDLKSFEKFTNLEIIEVSQYKGFKNFTAFICEPYKSHCKFTLGINEVACPLKCNCSYNRDKSQLEIDCWQKNLTTI…	,	1LRR-LRRCT-2LRR-LRRCT-LRR-LRRCT	YES	P-type	NP_523519.2
Drosophila melanogaster	ARTHROPODA	>Dm_Toll5	MLTYLPVVWLFFALLVLRSATGQIIPLPTFCLGLSPQCTCAAEGNVVRFHCPDEYAMLLEVSEPGASLYMSYYASTELQWLPRFNISSLVKIEFDAYIFWPEKFLSDLLKTLGVQTVKTIIFRDRTLETVVTRDVLNSGNGYMETSQPENITTWHFGSVPGLKKFKFFSHVPELQESIFHGFDTLRDLHLSVNVTTLPGNMLSTVNGTLKTLTIESPGIVSFGNPLLRELQQLRNLSLALIHPFHERDKQLQPHFFGSMTNLEEVRLASATSSVNRSMFKGTNKLQLIKMNGNDDLMELPGEIFLDQVNLKTLDLSCNAIVTLHEDVFKGLGNLTLLDLSKNRLTNLSSTIFAPLTSLNVLRLNKNSLTAMSPSVFQDVVSLNYIEMVNTQFYGATLLM…	,	2LRR-LRRCT-2LRR-LRRCT	YES	P-type	NP_001285901.1
Drosophila melanogaster	ARTHROPODA	>Dm_Toll6	MIYYMLLILPVVLAQDQQHTTESLSTKHHQQQQLSHSNAIMGEAGVSNSQLMQPSTPARTLRPLTAGAGGDPSLYDAPDDCHFMPAAGLDQPEIALTCNLRTVNSEFDTTNFSVIPAEHTIALHILCNDEIMAKSRLEAQSFAHLVRLQQLSIQYCKLGRLGRQVLDGLEQLRNLTLRTHNILWPALNFEIEADAFSVTRRLERLDLSSNNIWSLPDNIFCTLSELSALNMSENRLQDVNELGFRDRSKEPTNGSTESTSTTESAKKSSSSSTSCSLDLEYLDVSHNDFVVLPANGFGTLRRLRVLSVNNNGISMIADKALSGLKNLQILNLSSNKIVALPTELFAEQAKIIQEVYLQNNSISVLNPQLFSNLDQLQALDLSMNQITSTWIDKNTFVGL…	,	20LRR-LRRCT-3LRR-LRRCT	YES	P-type	NP_001246766.1
Drosophila melanogaster	ARTHROPODA	>Dm_Toll7	MAAILLLLLGFSWSLAVESALAPKESESSASAMLGAGTGAAATVSLSGDYSSLLSNVPAASPVPANPSQPSGPANQCSWSYNGTSSVHCALRLIERQPGLDLQGADGSSQLTIQCSELYLFESTLPVAVFARLQTLEALRLDSCKLLQLPNNAFEGLATLKSLRLSTHNSEWGPTRTLELFPDSLGGLKQLTDLDLGDNNLRQLPSGFLCPVGNLQVLNLTRNRIRTAEQMGFADMNCGAGSGSAGSELQVLDASHNELRSISESWGISRLRRLQHLNLAYNNLSELSGEALAGLASLRIVNLSNNHLETLPEGLFAGSKELREIHLQQNELYELPKGLFHRLEQLLVVDLSGNQLTSNHVDNTTFAGLIRLIVLNLAHNALTRIDYRTFKELYFLQIL…	,	21LRR-LRRCT-3LRR-LRRCT	YES	P-type	NP_523797.1
Drosophila melanogaster	ARTHROPODA	>Dm_Toll8	MLATTHMLYVLIATCVIPIFGAALSKTVLYQAPDECRWSGGGEHDITLVCHLRTINSELENTNFSVIQPQNTVRLRLECNDALFFQSSLSPDSFRSLVELRDLTIEYCKLGNLTDGSFRGLQELRNLTIRTHNGDWSTMSLEMASNSFVEFRQLERLDLSLNNIWLIPDGMVCPLKSLQHLNASYNKIQDISNFYFSASLSSRKARVCGSTLQSLDLSANKMVSLPTAMLSALGRLTHLNMAKNSMSFLADRAFEGLLSLRVVDLSANRLTSLPPELFAETKQLQEIYLRNNSINVLAPGIFGELAELLVLDLASNELNSQWINAATFVGLKRLMMLDLSANKISRLEAHIFRPLASLQILKLEDNYIDQLPGGIFADLTNLHTLILSRNRISVIEQRT…	,	21LRR-LRRCT-3LRR-LRRCT	YES	P-type	NP_524757.1
Drosophila melanogaster	ARTHROPODA	>Dm_Toll9	MCPKYIWDVIVLVCLFLGNVREAYTEFSIQDGLIIEPDSATTSSEEAEEVSKERTDLKSLMLKYESDDGNSCLLDLIKDEVIWWQFPNGTLRDSTKKYAHKLYLDLSHGNLKDDSDLFREAKLSRKVTIWRTEVFSAAFNTLTAAPFRTLYSMRESLKLLSLRGNNFAELIPDAEDFARFVNESRLEASNSVPHHCELLLLHNTTDLYDRECYLYFNNNTNMGQSITTGRNYTNFIKVLKDRFDQHGSSSQSIAWATFPKMPRLVELDISNCSIEYVSKEAFRNVSNLRRLFMSDNKIMTISHDTFYYVQGVQYLDLSFTNFLTYSYQLQLPTLEMALSLIYGLKIQQNVFKYLPELIYLDLSHSKMTRNSAVAFAHLGDKLKFLSLCYTAIPMVSSTI…	,	11LRR-LRRCT	YES	V-type	NP_649214.1
Ixodes_scapularis	ARTHROPODA	Isc-TLR3	MCQGPAWLGGNLLYNLTLEDLTTWKEGCDPNCICECVDDGAFGRHVFVDCSDRDLTQLPATLPVDTRALDLSGNKLESLDSGPSNTAGLAKKAPFLRLLNLSDNLLSSIDPSEIPQGTDELFLRGNRLSRFPIDLVSKFNMSILELAGNPWSCDCEDYAFRQWAEAYTDVVEDAEEITCAKGPNQLVSLKRFMDLGQKDLCPSMMSKILSYGLPLLVLLIISLAASTAYLRHKRAIKVWLYARGVCSSLQCIKEDDLDEDKIFDVFLSFSSKDSMWAYEQLIPGVEAHGFSVCTYDRNFKGGFLLQDIIHEAVSCSRRTLLLLTKNFVESEWCRWEFRVAHHQALEDKINRLILVLVDELAPGLVDEELQLYMQATNYLRWGEPHFWDKLIYSLPKKDA…	,	3LRR-LRRCT	YES	V-type	(Gulia-Nuss et al., 2016)
Ixodes_scapularis	ARTHROPODA	Isc-TLR2	LKILTADNNFMNSILDFGPINIKIEILRLRNCGISYIHPFAFRALEKLTYLDVANNKISHINGSAFHRASGLLYFSGGTNNIISLAGTFSRTRKLLSLNVSYNVIDDVTDAFTQLVVLRKLMLRNNRIKYIRDGTFRNNGNLKYLDLAENRIEWLGKRAFSGLVNLDLLSVSDNFLLHLNGSVSHMPQLRILNFSHNAIQTLYGNDFYNDPELTFIYAYGNNLSTIEGAFQTSPKLRMFLACALTASTAYLKYKREIKVWLYARGLCSRLQCIKEDDLDDDKLFDVFLSFSSKDSNWAYNELIPKIESHGFSICTYDRNFKGGYLVQDIIHEAVACSRRILLLLTENFVESEWCRWEFRVAHHRALEDNTNRLIVVLVDEVTSDAVDEELRRYMQVTNF…	,	9LRR-LRRCT	NO	Non-classified	(Gulia-Nuss et al., 2016)
Ixodes_scapularis	ARTHROPODA	Isc-TLR1	MHHGRRAAGVWQGRWTFFVTLALLVPVGTSLPCDPVPTIPGHRCECDSRFGHDDVGGWHLSCYDAVDKMGPQQAFVIEYAINDIVRVQCDSGAPYFPGLFKNLSIGEVERFAFHYCPMPNGSFADVLDGLKVTSLRLVGCQVGDKLDGEIFRGLDTLKRLTVSGSKELRQIPEDTFVNLTTIVNLELNSNGLEDLPEKLFWPLKNATSIQLGSNALSSLHPSQFQGLDKLVSIYLYKNNLTALPEGVFANMTSLKNLDLLANRLRNITADDLSGLTNLENLKLGGNPFLSLPDVLFKNNRQLGELNLSMLNKLGSPPERLLTGLNRLENLTLADCNFTSIPEKFFAYAANLKTVRLTNNRLTSLPANIFRENTKLLTLDFSYNDLTEFPLTVFEKQFVL…	,	15LRR-LRRCT-4LRR-LRRCT	YES	P-type	(Gulia-Nuss et al., 2016)
Ixodes_scapularis	ARTHROPODA	Isc-TLR5	MVLRPCVRTPCRAKRHSGVTLAVVLLVATSLPGLCAAAHYVLAEDCDWRTTQQSSSTEIALKCRFQAIRAGPDGTNFSLIQPDHTTSLTVLCGSLFTESRLGNGTFSTLRFLRTLHMEQCKLAEVPDSALAGLVELRNLTIRTYNGDWGALSLALGRRSLSPLKLLERLDLGHNNMISVPRSPFCELGNLKSLNLTHNNFEDMTNMGFNEYSEDKPKCLDELVELDLSHNKLRYIDDRAFMALRNLRLLYLQRNQLTQLVETAFGALGRLQVVDMSHNQLNTIPPKLLHGSVDLRELYLQNNSLGLLSPHTFTDLQQLVILNLSHNQISSEWITHDTFADLIRLVILNLSHNLLRHINATTFQSQYSLQILNLDHNQIEAIDDNAFSSLYNLHTLILSD…	,	23LRR-LRRCT-5LRR-LRRCT	YES	P-type	(Gulia-Nuss et al., 2016)
Ixodes_scapularis	ARTHROPODA	Isc-TLR4	MWAADFGCPARERPSPPKSVTEGPHRQRARRSGPTPAARGEPAVHLRGVPEAEHQPPASPRRPKVSRARRTPGREPARSASVEPIRAPAAAVSEQFSEDYRRCRTSLRPLLQKSDAFDPPRSTSEAVGAPRDAVVFRLVVVVVTEPSSSSAAGMRRRWCRALPLLLLLVWWFPVHPSEAARYVAPEDCRWEPLDATGVALSCAVRTLSGGPEPSNFSLIQPGHTARLTVRCDDLLFESDLINGSFGHLSGLRSLTIERCKIETVPPLAFAGLSELRNLSIRTYNTDWGKFSLRLSPDSLSPLRQLVRLDLSRNNMDSLPPSVLCPLVQLVQVNLTRNRFVEVARMGFSETRCSPLVQKLDAAHNRLRVLSEKGFASLRQLRELKLDHNQIARAEQGALV…	,	23LRR-LRRCT-5LRR-LRRCT	YES	P-type	(Gulia-Nuss et al., 2016)
Ciona intestinalis	UROCHORDATA	>Ci_TLR1	MYMCSDMYVRLLFLIVCAKLSSPYKVSGSPTWRSSNCSMLKLPSQDINPLYKVRCFGLSVIPTGTLPPVEIMDLSGNSLTQIESRSFQFCCASVSYTTWLSFANNFLTKVGNGSFDCFVSLKNLSLQLNSLVQLEAGTFHGLYSLETLLLKSNLLKEIPYESPKRLDNLETLDLSGNSFNSFAFGDYFSQKNKPRSLKKLYLADMDDLNIHKAPESCCGGSCRTYYEVLDFRQLYNVKMDTELFRCYHIDNLYFSEFPTLYEPSILDALRCSHVNNLHVNTGGEQAKSSSLVLTDASFKSLTYQNCNETFVRRIGLNFVRLVEVRKFVFSNIKGLEYIDLSKNQIHRVDPEAFANVDNLRGINISHNYLQSVPMIKYTYNVTLIEYIDLSWNKIFQDKI…	,	16LRR-LRRCT	YES	V-type	(Sasaki et al., 2009)
Ciona intestinalis	UROCHORDATA	>Ci_TLR2	MLSNGSCIVNPRLNMLKLFLRNLNYSNIPHCIPNSVTTMSLIDIPLTSFNKDINTTGLQEFVKWPESLEVLYIKNARTGPIGNHVFKNMPLSLRTLQISSCKIPWPRVSIRWPRNINHLTLIYCKVETTDSTTFKDLVRVDFLSMRGNLMTDVPFGLPQTTKTLDVSYNRMRTVSDNVWGGLNNLTKLYISNNQLVSIPKYLPSSLEQLNLKENQISYSDRDALERLVNLRQLDMSYNRLLNMPQGLPASSMRRLTLNNNEIGLIRSPADYKYCVNCSSISLQNNPWVCNQNLINMMLWLEQLQSTLRITLSGFCASIQTDLGRVELKRILHYMTYMASSFHNCLYDVQNLQCKNASLSQLPRPSPLGLLTVLVTNNKNLTLVPDNMFKLQNKLTSLNL…	,	12LRR-LRRCT-2LRR-LRRCT	YES	P-type	(Sasaki et al., 2009)
Oikopleura dioica	UROCHORDATA	>Od_TLR	MERHSRISAGKENFLKTQIKPGISGSDRGSPYQQSGPKLTAVRDPKTSSIDLDAVRRQEAADLAGDSAQIERTTRTCPEPCRCYSSDEADDMQDVFCDKRGSLITEVPRDIPSNAYLVQLAENAVVNIDAIELSGLGDVRVFNISRNGLATVEERAFASLSGAEKLDLSFNKLFELDIRAMRSLAEIDLSFNKFTAVPSFKDESGYFLTLEKIRLSRNPIENLGEDNFPPTLTELHLSCTRVKRIESGNLESAIGLKKLVMHGCLEFEGLRERGRLAYLDRGVFSKAGNLEHLDLSGNAIKSIPEKLPVSLMQLVLHNNHLTNLQEICRPPESLYSAPQPGKAALEGSQLKNLHNLRGVDFSMNKITHFCIDDFVNLEDLEFFNASLNQITDIPNNTFS…	,	11LRR-LRRCT	YES	V-type	(Denoeud et al., 2010)
Strongylocentrotus purpuratus	ECHINODERMATA	>Sp_TLR020	MANGSILYPLLVACLLVGPSFQSLYRHDGDSAISSLRLDIDKSFQGCDQNLELKKASCSNKGLDTVPQNLSDDTKVLDLSHNNITILLNSSFEVYPLINSLDISHNDVRSIESGTFYPLKGLINLSLLMNQHLVLPATGVFMMSSQLSMLDLTKTNLKSLPDDILKWSPHLDLVVLFENRLSFINVSSCGMDDQVYMTTNHIKHLTAGDFTFVCNTTILNLIQNPIQSVDPDVIASLHVRSLMLGGYPLSDELLTNIILGISKSDIDELIIQRGSVGAFPKGFFDPLRDSSLSLLYLERNKLKSLHPLVFSNLTKLKEFIFNYNELPIDIIHPDFFEGMKALKGLIMNNNQVTQINPQNQTWTVDLSELDLSGNMITNISTSVFRGLGNLTFLNMSYNR…	,	14LRR-LRRCT	YES	V-type	(Hibino et al., 2006)
Strongylocentrotus purpuratus	ECHINODERMATA	>Sp_TLR007	MAVNTVSFKIRFELLLLAVGLIWLQVHLPDAFGAETVKTPTKCRLKNSSDGLTANCQHLGLTEVPQDLPQGVTVLDLSVNELTVLHNSSFQDVQNVTFLSLHINRISSIHSRTFWKLTKLSFLILNGNNLESISPKIFLKNMLLTQLLLNDNHLKSVPHEAFSNIPNLSNVVLGGNKIKSINFEGCSQWSHLEEIYLDQNELEEIQQEYFLPLQNTTIGSLTLTANKIQILQPQCFLHLSFIQEILLEGNPINSFDIQPFLGMTYIEHLSLFGCQIHDLLPPDFASNLSVIYPTIRTLTLSYNMIETVQEGALWGFTKLEVLSLSLNKLNILTNQSFCRLESLTELDISHNKLTSFTKGTFACLLSLKRLNASGNLLQTLSPGSFYGMSSILTISLSSN…	,	20LRR-LRRCT-5LRR-LRRCT	YES	P-type	(Hibino et al., 2006)
Strongylocentrotus purpuratus	ECHINODERMATA	>Sp_TLR053	MMVQLTMDSLTRTLLILIIIFWGGIVHSVKVDIPLRSPQPIYRCPVKLHFFAAKCAHLNLTSVPQDLPHGLLGLSIHHNQLAELGNRSFLNYNQLETLNAGNNIIAFIDSGTFKPLPQLQDLKLDHNLITFLPIYYLQKNAHLCIINLSHNNISNISNTLVSTQKCENCYGWRNMSAVDLSFNKFTTINQDDFLPWRNCSVDKFNLNDNNVTFIQSKAFGHLPKLGTLNMNNIKLATFDVRYFMGHVEIERLLIDSSGIKYIHPANISSMRKENVPLIKDLNLNLNILKHIPGFALRGLEKLQVLSLGGNRISNINNESFCGLHALVNINLYGNRIQSLPRASFACASNLKKIDLSRNNLVTLNPQWFDGSLFLRSLVIDQSGIRSITFRPWEVTNLQT…	,	16LRR-LRRCT	YES	V-type	(Hibino et al., 2006)
Strongylocentrotus purpuratus	ECHINODERMATA	>Sp_TLR039	MAQMRLIPLLVLLYLLILTATEEMSSQHHGLHLQRLAHSRCSQGPYKRKISCTRTALKEVPQDLYPGVEELDLSWNDFRSIFNSSFTRYQRIKNLNISYNRLLREIATGSFYDMPMLQYLDLSYNWFLKSITSQMFKFSINLSHLILFATDLESVPGDILRWLPNLQLLDLSYNVMISHINITSCSSKTRILNIVFLFIKIKAFVPNTFRIDCEINSLSYQPLVETSISSIDPQTIAAIRTRVLSFPNVRLRPDLWDPFFRGIGMSDIEELLLHRTKIAEIDQHYFALLLNKPLQVLDVSDNELPDHNKMGFLDLPLVLTLIIDRCGIKNIDPANFARMKRLRVLHLNHNKIKRIINTNSWNVDIRELYLAFNSLHYIRKKAFEGLTNLTKLVLRGNTR…	,	12LRR-LRRCT	YES	V-type	(Hibino et al., 2006)
Strongylocentrotus purpuratus	ECHINODERMATA	>Sp_TLR056	MSGLYSILFVIITLTSIHQRETIDAASCNQDFSRKLALCSHKGLRSVPTDLIPDLRELYIQHNFLTTLKNETFERYPRLRVLTLDNNNISRIEEGAFSPLKNLFRFSIAYNLHLPTLKKSMFSSQSLTDFNAAYSNVKTFAGDIVACLAQGTVLNLSGNNLRKINWTSSNLLSYVKLNSNSFRHISKVSFIFNNNVNTLDLSNNPIEVIETIVISSFLVRQIKLTDTRIAVSQVSNFFHGIRLSMFIKGLDFTGAKFHTIQNGFFAPLKGKNLDKVDIAMNSIDIIEDNGFDGLAGVSQLWLGLNNLEEIEPSVFNGMMALRSLSLDANRILTLSGKSTPWNISLIYLNLAGNEFTAIDGSAFHGLKTLKRLDLSRNYKLQVIKNNTFADFPFLSELDL…	,	16LRR-LRRCT	YES	V-type	(Hibino et al., 2006)
Strongylocentrotus purpuratus	ECHINODERMATA	>Sp_TLR044	MDSIGHTGADAADLRGVPCHYEPTSEGLKAICSHRNLTAVPANLTDDITVLNLAYNQLTKLTNTSFSSLPHLRYLYLKSNNISTIESGAFQALLELCSISLTNNNFTYLPTNIFSRNQNLQIVDLTANRFVSFPGSALNSVSSLTHLRLGKNLLSSLNFTGWRSRNMTSLVLSTNNFSSLHEDDFLPLKETRIDLISFIKNNLTSLQNGLFQHLEGVREMRLTGNQISNFSLHPFLGMSSLETLDVAVNVITVIEPLAPLPNQTYAIPNLTYLDLQSNRIPSIPPRAFWGLGNLIRLDIHQSRIDTLHNDSFEGLESLEIVDLTGNHLSYVTKDMFLFSLRLQSLILSSNWFTELSPKQFDDITSLTSLNLARCRITDLRPQRGGWDLRNLKFLDISQN…	,	20LRR-LRRCT	YES	V-type	(Hibino et al., 2006)
Strongylocentrotus purpuratus	ECHINODERMATA	>Sp_TLR016	MTWEIIFQLSILLLCSLVMVSSSQEIRAHDEHGITSVAGHVNGTLKSYACYVDFLEKIADCKNRQLKDVPNNLINDLRSLDLSSNLIRSLRNTSFLMYSLLEKLNLYNNLIGFIDLATFFPVDQLTSLSLDHNPIFNLTDIFQESKRLSSLSLQFCNLSYFPNETLGFLPQLQSLDLRGNELTYINISKCPKRTLTKLDFSSNKFQEISADVLNFPCRTELLYLGGISFMKIDADVVADFPILALVFEFLLPGPGQTLQVWKNLFTGIAQSEIDELGLLMAITDVPRDFFDPFRGKRLSYLLLQQNEFKCYPSIFANLTSVYEMVLETFHIGVLEPAFFDGMKELRSLTASNTKLERVNPSGSSWKIDLRELNLSENNLRNLGPFAFKGLTNLTSLDLA…	,	19LRR-LRRCT	YES	V-type	(Hibino et al., 2006)
Strongylocentrotus purpuratus	ECHINODERMATA	>Sp_TLR100	MKFALMYFVVFLSLGVVLLPQNTDGSPTSGTKPLPKECNIVNDTFVDCRHKDLRTIPTGFPATVETLLLSYNSIRVITNESFHGLVNLVTLELHHNSISKLRSVFFKDQEKLRYLSLHHNQIGKLPNDVFEHVQDLEVLDLSYMNNGFTSLPVALTGLLDLRVLDFSSNRLQSAGFTPDATFPALQELHLGKNQIKSLQNADFKALLDFKLSFLDMTENQVVDIESGVFHPIASVAELDFSKGLDPVAIPALSEAISDQLVHTLYLKEIDLGTQDIDKFKDLRNSTLEKLDISFNNITSLNSEFWGLSNVTSLIIQSSLVTTIGATAFSGLHLVETVDLSSNQIATVRDGMFSALSNTNLKTLYLNYNKINNISASDGFRGLSKLLYLKLSNNKIKQNF…	,	21LRR-LRRCT	YES	V-type	(Hibino et al., 2006)
Homo sapiens	CRANIATA	>Hs_TLR1	MTSIFHFAIIFMLILQIRIQLSEESEFLVDRSKNGLIHVPKDLSQKTTILNISQNYISELWTSDILSLSKLRILIISHNRIQYLDISVFKFNQELEYLDLSHNKLVKISCHPTVNLKHLDLSFNAFDALPICKEFGNMSQLKFLGLSTTHLEKSSVLPIAHLNISKVLLVLGETYGEKEDPEGLQDFNTESLHIVFPTNKEFHFILDVSVKTVANLELSNIKCVLEDNKCSYFLSILAKLQTNPKLSNLTLNNIETTWNSFIRILQLVWHTTVWYFSISNVKLQGQLDFRDFDYSGTSLKALSIHQVVSDVFGFPQSYIYEIFSNMNIKNFTVSGTRMVHMLCPSKISPFLHLDFSNNLLTDTVFENCGHLTELETLILQMNQLKELSKIAEMTTQMKS…	,	19LRR-LRRCT	YES	V-type	NP_003254.2
Homo sapiens	CRANIATA	>Hs_TLR2	MPHTLWMVWVLGVIISLSKEESSNQASLSCDRNGICKGSSGSLNSIPSGLTEAVKSLDLSNNRITYISNSDLQRCVNLQALVLTSNGINTIEEDSFSSLGSLEHLDLSYNYLSNLSSSWFKPLSSLTFLNLLGNPYKTLGETSLFSHLTKLQILRVGNMDTFTKIQRKDFAGLTFLEELEIDASDLQSYEPKSLKSIQNVSHLILHMKQHILLLEIFVDVTSSVECLELRDTDLDTFHFSELSTGETNSLIKKFTFRNVKITDESLFQVMKLLNQISGLLELEFDDCTLNGVGNFRASDNDRVIDPGKVETLTIRRLHIPRFYLFYDLSTLYSLTERVKRITVENSKVFLVPCLLSQHLKSLEYLDLSENLMVEEYLKNSACEDAWPSLQTLILRQNHL…	,	19LRR-LRRCT	YES	V-type	NP_001305716.1
Homo sapiens	CRANIATA	>Hs_TLR3	MRQTLPCIYFWGGLLPFGMLCASSTTKCTVSHEVADCSHLKLTQVPDDLPTNITVLNLTHNQLRRLPAANFTRYSQLTSLDVGFNTISKLEPELCQKLPMLKVLNLQHNELSQLSDKTFAFCTNLTELHLMSNSIQKIKNNPFVKQKNLITLDLSHNGLSSTKLGTQVQLENLQELLLSNNKIQALKSEELDIFANSSLKKLELSSNQIKEFSPGCFHAIGRLFGLFLNNVQLGPSLTEKLCLELANTSIRNLSLSNSQLSTTSNTTFLGLKWTNLTMLDLSYNNLNVVGNDSFAWLPQLEYFFLEYNNIQHLFSHSLHGLFNVRYLNLKRSFTKQSISLASLPKIDDFSFQWLKCLEHLNMEDNDIPGIKSNMFTGLINLKYLSLSNSFTSLRTLTNE…	,	23LRR-LRRCT	YES	V-type	NP_003256.1
Homo sapiens	CRANIATA	>Hs_TLR4	MELNFYKIPDNLPFSTKNLDLSFNPLRHLGSYSFFSFPELQVLDLSRCEIQTIEDGAYQSLSHLSTLILTGNPIQSLALGAFSGLSSLQKLVAVETNLASLENFPIGHLKTLKELNVAHNLIQSFKLPEYFSNLTNLEHLDLSSNKIQSIYCTDLRVLHQMPLLNLSLDLSLNPMNFIQPGAFKEIRLHKLTLRNNFDSLNVMKTCIQGLAGLEVHRLVLGEFRNEGNLEKFDKSALEGLCNLTIEEFRLAYLDYYLDDIIDLFNCLTNVSSFSLVSVTIERVKDFSYNFGWQHLELVNCKFGQFPTLKLKSLKRLTFTSNKGGNAFSEVDLPSLEFLDLSRNGLSFKGCCSQSDFGTTSLKYLDLSFNGVITMSSNFLGLEQLEHLDFQHSNLKQMSE…	,	21LRR-LRRCT	YES	V-type	NP_003257.1
Homo sapiens	CRANIATA	>Hs_TLR5	MGDHLDLLLGVVLMAGPVFGIPSCSFDGRIAFYRFCNLTQVPQVLNTTERLLLSFNYIRTVTASSFPFLEQLQLLELGSQYTPLTIDKEAFRNLPNLRILDLGSSKIYFLHPDAFQGLFHLFELRLYFCGLSDAVLKDGYFRNLKALTRLDLSKNQIRSLYLHPSFGKLNSLKSIDFSSNQIFLVCEHELEPLQGKTLSFFSLAANSLYSRVSVDWGKCMNPFRNMVLEILDVSGNGWTVDITGNFSNAISKSQAFSLILAHHIMGAGFGFHNIKDPDQNTFAGLARSSVRHLDLSHGFVFSLNSRVFETLKDLKVLNLAYNKINKIADEAFYGLDNLQVLNLSYNLLGELYSSNFYGLPKVAYIDLQKNHIAIIQDQTFKFLEKLQTLDLRDNALTTI…	,	21LRR-LRRCT	YES	V-type	NP_003259.2
Homo sapiens	CRANIATA	>Hs_TLR6	MTKDKEPIVKSFHFVCLMIIIVGTRIQFSDGNEFAVDKSKRGLIHVPKDLPLKTKVLDMSQNYIAELQVSDMSFLSELTVLRLSHNRIQLLDLSVFKFNQDLEYLDLSHNQLQKISCHPIVSFRHLDLSFNDFKALPICKEFGNLSQLNFLGLSAMKLQKLDLLPIAHLHLSYILLDLRNYYIKENETESLQILNAKTLHLVFHPTSLFAIQVNISVNTLGCLQLTNIKLNDDNCQVFIKFLSELTRGSTLLNFTLNHIETTWKCLVRVFQFLWPKPVEYLNIYNLTIIESIREEDFTYSKTTLKALTIEHITNQVFLFSQTALYTVFSEMNIMMLTISDTPFIHMLCPHAPSTFKFLNFTQNVFTDSIFEKCSTLVKLETLILQKNGLKDLFKVGLMT…	,	19LRR-LRRCT	YES	V-type	NP_006059.2
Homo sapiens	CRANIATA	>Hs_TLR7	MVFPMWTLKRQILILFNIILISKLLGARWFPKTLPCDVTLDVPKNHVIVDCTDKHLTEIPGGIPTNTTNLTLTINHIPDISPASFHRLDHLVEIDFRCNCVPIPLGSKNNMCIKRLQIKPRSFSGLTYLKSLYLDGNQLLEIPQGLPPSLQLLSLEANNIFSIRKENLTELANIEILYLGQNCYYRNPCYVSYSIEKDAFLNLTKLKVLSLKDNNVTAVPTVLPSTLTELYLYNNMIAKIQEDDFNNLNQLQILDLSGNCPRCYNAPFPCAPCKNNSPLQIPVNAFDALTELKVLRLHSNSLQHVPPRWFKNINKLQELDLSQNFLAKEIGDAKFLHFLPSLIQLDLSFNFELQVYRASMNLSQAFSSLKSLKILRIRGYVFKELKSFNLSPLHNLQNL…	,	1LRR-LRRCT-23LRR-LRRCT	YES	V-type	NP_057646.1
Homo sapiens	CRANIATA	>Hs_TLR8	MKESSLQNSSCSLGKETKKENMFLQSSMLTCIFLLISGSCELCAEENFSRSYPCDEKKQNDSVIAECSNRRLQEVPQTVGKYVTELDLSDNFITHITNESFQGLQNLTKINLNHNPNVQHQNGNPGIQSNGLNITDGAFLNLKNLRELLLEDNQLPQIPSGLPESLTELSLIQNNIYNITKEGISRLINLKNLYLAWNCYFNKVCEKTNIEDGVFETLTNLELLSLSFNSLSHVPPKLPSSLRKLFLSNTQIKYISEEDFKGLINLTLLDLSGNCPRCFNAPFPCVPCDGGASINIDRFAFQNLTQLRYLNLSSTSLRKINAAWFKNMPHLKVLDLEFNYLVGEIASGAFLTMLPRLEILDLSFNYIKGSYPQHINISRNFSKLLSLRALHLRGYVFQE…	,	25LRR-LRRCT	YES	V-type	NP_057694.2
Homo sapiens	CRANIATA	>Hs_TLR9	MGFCRSALHPLSLLVQAIMLAMTLALGTLPAFLPCELQPHGLVNCNWLFLKSVPHFSMAAPRGNVTSLSLSSNRIHHLHDSDFAHLPSLRHLNLKWNCPPVGLSPMHFPCHMTIEPSTFLAVPTLEELNLSYNNIMTVPALPKSLISLSLSHTNILMLDSASLAGLHALRFLFMDGNCYYKNPCRQALEVAPGALLGLGNLTHLSLKYNNLTVVPRNLPSSLEYLLLSYNRIVKLAPEDLANLTALRVLDVGGNCRRCDHAPNPCMECPRHFPQLHPDTFSHLSRLEGLVLKDSSLSWLNASWFRGLGNLRVLDLSENFLYKCITKTKAFQGLTQLRKLNLSFNYQKRVSFAHLSLAPSFGSLVALKELDMHGIFFRSLDETTLRPLARLPMLQTLRLQ…	,	25LRR-LRRCT	YES	V-type	NP_059138.1
Homo sapiens	CRANIATA	>Hs_TLR10	MRLIRNIYIFCSIVMTAEGDAPELPEERELMTNCSNMSLRKVPADLTPATTTLDLSYNLLFQLQSSDFHSVSKLRVLILCHNRIQQLDLKTFEFNKELRYLDLSNNRLKSVTWYLLAGLRYLDLSFNDFDTMPICEEAGNMSHLEILGLSGAKIQKSDFQKIAHLHLNTVFLGFRTLPHYEEGSLPILNTTKLHIVLPMDTNFWVLLRDGIKTSKILEMTNIDGKSQFVSYEMQRNLSLENAKTSVLLLNKVDLLWDDLFLILQFVWHTSVEHFQIRNVTFGGKAYLDHNSFDYSNTVMRTIKLEHVHFRVFYIQQDKIYLLLTKMDIENLTISNAQMPHMLFPNYPTKFQYLNFANNILTDELFKRTIQLPHLKTLILNGNKLETLSLVSCFANNTPL…	,	19LRR-LRRCT	YES	V-type	NP_001017388.1
Nematostella vectensis	CNIDARIA	>Nv_TLR	MKGSILRQVTQCFCNAWVSVLFLRALLIAGAPSRDENCKKECANLRMPSTFRSPTGQIPMFFTKCEIKGGAECSLDLGPWIQPLANSSTVQYYLAIVCRSSTRIIFCNSPEVKRKNVILFYQMAGPCSVTVHDVSVLGNATDYRVQLFTHGAELLYADTESITGLRNIGTFSLQSSGTGIPRILTGFEWPRMAEVLLSNLSITEIPEQFKTAMPRLQALDLNNNSLTRPPDFPWSHKPLSLPRNLSRLPVFNHHYQEGSVVQPRLYRRFLVLDYNQIRNLSQYPFTGHLQKLSIKGNGLRVIGGSCFSNLSGVNIIDLSNNEIRDFPEQLFRGQGSMLELRFNHNFLSTLPNRVFTDMKRLKRLYLNNNRLQRLQAGLLYGNEEIETLTLNDNDLTEIE…	,	8LRR-LRRCT-LRR-LRRCT	YES	P-type	(Brennan et al., 2017)
Acropora digitifera	CNIDARIA	>Ad_TLR1	MWTDTILIVFLICALTTSGLETKRIVDCKQSRCVLREYQRSKLRSKSKTLKIQEIQCSIQTNQRGSKCVVDIHAVLTAVQTSQDTILYFNATCLTPVNITFKNSQNAIKKNLISCLDLRGHCSISTSDMSKWGNATDFRVFNMLDNAVLVNDNSVQISNRPIPGLENISRLMLYKTQTKKIPEIFKKYSSWPSMAEIAFVDLQLTSIPTELKTTMPLLQSIILQHNNLTKPPDFPWYNDTLNLPRGLRRNTFYDLYYEDRKIVPPTIYPRYLDLSFNMIEDLSAHEFRGRLNFLYLKGNRLKSIGRHCFRTLKGVEMIDLSHNNLQHLPSQLFRQLNDLLLLRLNFNQISNIPKDLFNSQKQIKRIDLDHNKIKSIPKGLFSELNYMEKLHLQNNHITA…	,	8LRR-LRRCT-LRR-LRRCT	YES	P-type	(Poole and Weis, 2014)
Acropora digitifera	CNIDARIA	>Ad_TLR2	MPRSVPDGQTELFLQSNKIEEIPSYSYLENVTALYLSHNNIERLNEKTIDRLKRIEILFIDSNKLTTLPRNIENVSFIKISLQHNFFRCDCKTKWMKHWLLRQEAHIDNIENILCHSDHVKGKAISRLPDEEFVCPAPGKSGHQAESPAFKITAYTLGGLLLVFLVAFAVGYKFRGEVKVFMYTHFNWHPFDRINDLDPNKIYDAFISFSGIDYEWISNTLCARLENHDPPYKLCLHHRDFLVGAPIQQNIFNGIEKSKRMIMILSKNFVKSEWCLLEFRAAHQKVLEDRINYLIIILFDDVDMAEVDDEIKLYMRTNTYLSIKNKWFWEKLFYALPQNSKRETEAKDCHRSAHVNSTADGDNNLSSERAQV	,	LRR-LRRCT	YES	V-type	(Poole and Weis, 2014)
Acropora digitifera	CNIDARIA	>Ad_TLR3	MEVLHLENNQITTIDEEAFAIDSTSLREIHLQNNKITRVPRSLLLLRHARHIDLSFNRLTFQELDKTIAELDVAKFIYQHRENASSPHLRLPESVNQMNFAYNNFTTIDIEVMNQTRRIRFEYFLRVYEINMTGNPLSCDGKLLGFVRWLKEWMQNNTGLRVVRPKQFSTWKCAAPMAIKDKPMLSVCEDQFIYKRDLSNCPKECTCYVRSAQATLTVDCKEKHLVAMPRSVPDGQTQLLLQSNNIREIPSYGYLENVTQLYLSHNNIERLDEKTIDRLKRIEKLFIDSNKLTTLPRNIENVSFTKIALQHNLFRCDCKTKWIKHWLSRQEDHIEHIDNILCHSDHVKDKVISNLPDEEFVCLEEESDKSGNQAESPAFKITACTLGGLLFMFLLAFAV…	,	2LRR-LRRCT-LRR-LRRCT	YES	P-type	(Poole and Weis, 2014)
Acropora digitifera	CNIDARIA	>Ad_TLR4	MEVLHVENNQITTIDEEAFPIDSTSLREIHLQNNKITRVPRSLLLLSHARHIDLSFNRLTFQDLDKTIAELDVAKFIYQHHESASSPQLRLPESVNQMNFAYNNFTTIDIAGMNQSGRSMFEYFLRVYEIDMTGNPLLCDGKILDFIRWLKQWMQNNTGLRVVRPKQFSTWKCAAPMAIKDKPILSVREDQFISKRDLRNCPKECTCYVRSAQGTVIVDCKEKHLVTMPRSVPDGQTELFLQSNDIQEIPSYRYLENVTSLYLSHNQIERLDEKTIDRLKRIQVLFIDSNKLTTLPRNIENVSFTKISMQHNFFRCDCKTKWMKQWLLREEAHVDNIENILCHSNHVQGKAISRLPDEKFVCLEGENDTSQNPAEPPAFKITAYTLGCLFLVFLVAFAV…	,	3LRR-LRRCT-LRR-LRRCT	YES	P-type	(Poole and Weis, 2014)
Acropora millepora	CNIDARIA	>Am_TLR	QIPIFESKNHTVQMQAIQCNIQMNQTGSKCVVDINAVLTAVQTSQDTMLYFMATCLTPVNITFHNSQNATKKNVISYLDLRGHCSISTSDMSKWGNATDFRVFRIMNNDVLVNDNSVQLSNKSIPGLENISTLTLYKAQTKKIPEIFKKYSWPSMAEIAFVDLQLTSIPTELKTTMPFLQSIDLSHNNLTKPPDFPWYNDTLNLPRGLRRKTTYGFYYEVRKIVSPTIYPRFFDLSFNMIEDLWAHEFRGRLNVLNLKGNRLKSIGRNCFRSLKGVQMIDLSHNNLQHLPSQLFRQLNDLLLLRLNFNQISNIPKELFKSQKQVKRIDLDHNKVTSIPKGLFSELNKMEVLHLENNHITAIDDEAFATDSSSLSEIHLQNNKFTRAPISLLLLRQARHI…	,	8LRR-LRRCT-LRR-LRRCT	NO	P-type	(Poole and Weis, 2014)
Orbicella faveolata	CNIDARIA	>Of_TLR	MFVKSQTALIQSNLHILVLDQRHTVLLATSLVFDTKGSLIIFSCLVLFAIEATGQQRRRFLHCGASFCLLKRSMSSFFETGNGTLIKEQAVICVLKSDKVRDRCVVDISLILKTITTPQDVVLHFAAVCLTPMEIAFYNSLNATKKNAIFYLQIKGHCSFSADGISHWGKATDFRVFYLMENSTLLEGNKTLANNSRRALENIGTLMIDKSKLRTLPKMFSSTKVWPRMAEVVFSKLQLTSIPPELNTTMPFLQSLELANNKLTTPPPFPWCKATLKLPRGLQRTPTGNHHYQFGTNVRPNIYRRFLDLSYNNIEDLSTHNFRGFLNKLTLEGNGLKVIGTSCFRNLKGIHVISLSKNKLKSLPSELFQGQDSLLELRLDHNNISIIPNDLFKTVTQIK…	,	10LRR-LRRCT-2LRR-LRRCT	YES	P-type	(Williams et al., 2018)
MyD88
Species	Group	Seq_name	sequence	.	NCBI Accesion number
Mus musculus	CRANIATA	>Mm_MyD88	MSAGDPRVGSGSLDSFMFSIPLVALNVGVRRRLSLFLNPRTPVAADWTLLAEEMGFEYLEIRELETRPDPTRSLLDAWQGRSGASVGRLLELLALLDREDILKELKSRIEEDCQKYLGKQQNQESEKPLQVARVESSVPQTKELGGITTLDDPLGQTPELFDAFICYCPNDIEFVQEMIRQLEQTDYRLKLCVSDRDVLPGTCVWSIASELIEKRCRRMVVVVSDDYLQSKECDFQTKFALSLSPGVQQKRLIPIKYKAMKKDFPSILRFITICDYTNPCTKSWFWTRLAKALSLP	,	ID17874
Drosophila melanogaster	ARTHROPODA	>Dm_MyD88	MRPRFVCHQQHSVAHSHYQPHSHFHHHTHRHPNPPHHHHIYGATDVSYRRYRTAGMVVAEGVMDSGSGSGTGTGLGHFNETPLSALGIETRTQLSRMLNRKKVLRSEEGYQRDWRGISELAKQKGFVDENANNPMDLVLISWSQRSPQTAKVGHLEHFLGIIDRWDVCDDIQENLAKDTQRFIMKQEQRQTALVEACPPPPSDCFETNNNYSSSNNITVGQSVQILSDEDQRCVQMGQPLPRYNACVLYAEADIDHATEIMNNLESERYNLRLFLRHRDMLMGVPFEHVQLSHFMATRCNHLIVVLTEEFLRSPENTYLVNFTQKIQIENHTRKIIPILYKTDMHIPQTLGIYTHIKYAGDSKLFNFWDKLARSLHDLDAFSIYSTRQVQTPSPVEESA…	,	ID35956
Biomphalaria grabrata	MOLLUSCA	>Bg_MyD88	MMAACMPEESWQTFLESSLYDVPLHALRNSVCHRLALYLDIEDVVMHNGYIPNYGGLAELIGFSGLEIMEFERAKSPTQALLLEWKSRPDLKPKIGKLVEFLFQLDRIDVLTDCHQAINDEAKLFIDKESKALLKPIQDETVTPGPGSETPPYITRQDVLTGKKTYYDAYICYNPIGESSKDLEFVRELISRFESDKYRFTLFVPFRDDLPGMNEHAINAKIISERCRHMIVVLSKNFLQSEACEFQSTFAQSLSPGARNKRIVPIKIEDCVIPNILRIMACCDFTKKDLWDWSWDRLARSITAQLATEDFQSYQSSSESTSGFSRGYSSMSSLQQSNSPRSSSPDSGISVIQNHTVPIATASGSTPSMSPFKKITEKLSKNKSRDKSKMATAQF	,	XP_013086396.1
Lingula anatina	BRACHIOPODA	>La_MyD88	MASGMDVAGPPWYSEYREVPVRALNRSVRNILARLLNPPSVVLTDSGFSKDWKGLAELMGFMNDDISNFESMRDSYTLLILKDWEKQKDSMIATLFDYIQQLERYDILEDPTIKTQVENNVKSYLQRQSKEMEIEKPLQDCEVSSAMEYDDMKEDQYKYMTTQDVQTGKAMYYDAFVSYAEEDIGFVKKLISELEKPEYGLKLCVQARDLIPGASTNTVCAKLIEERCTRMVIILSPKFLNSAQCDFQIKFAQSLSPGSRGKKLVPIMYKCCDIPSILRHIAICDYTKQDLQEWFWNRLAMSLKAPGAQLSSQDKTSELDNLFLSMSSSSSSEFSWTQSSSPPTSSDVFPPIYPTTSSASSCAPPAPATSGEVPTAEAGARGVLSLNDIGQIDSDESEP…	,	XP_013416180.1
Amphimedon queenslandica	PORIFERA	>Aq_MyD88	MSVLSQQLSFRARHKLAQVLDQENVLGSDWRTLVELMGFTYEMVMLLRAKNSPTMSLLEEWELREGNGATLESLIVMMEELENVSALQVLQQVKESIHDRPPPRSPLSPLKPNSCSSFSSDPVERSSTMVAPAGRHCVPSLKPYVDPVNLQHRNGSASTNSSDCEHVQKQLSSLSLDHQNGDYNKKEGIGDDGGGIEVMIRDRSLSDLDRSLLIDGSDFDIFLSFAPADAEFADEMRLRLINRAGISVYIASEGLMPGQSFIDEVADKIKRGCRKTIIILSPDYNQCSWCNYEARLAHHKNPDPKRHTLIPIVYRKCEVPDFMSHLFYLDFSRYKDDHRQCEKYFWDRLYKSVRHQQPGHT	,	NP_001266224.1
Limulus polyphemus	ARTHROPODA	>Lp_MyD88	MSASNTKIDFHTIPAGALNFRTRGILSRMLNPVQELTTLTGLMRDFRGVAELMNFDYWDIQNFQMTSDPFAKLLIQWTDSQPSNTVGKLFDLLEEIERTDVIDDVKQYAEIDAHNYLERKQKWCDKESPLQDPNVSSCTRSAFPADHPNHLTVDDVTNSEYKGQEVSLYDAYVCYTDEDIECVHILSRQLESEGIRLFIRDRDLLLGQMEYEAFARLIDERCNRVLIVLSPEFLKSVECEFQTRYATSLAVEQQQRKLIPIIYRSCDVPHLLRYLSKIDFTKLHIHDWVWHRLIHSIKGENGREFTSSVSEQSSISCSIPPTYVTSVPFSAKNNPPYVQSQNDRESCCDDKEEVSPVPGTSSVSSLHTSGKWAFHTGLKFFKPRKMKHKRSSNTSVATS…	,	XP_022243610.1
Stylophora pistillata	CNIDARIA	>Spi_MyD88	MEQTKAKHRCKRIKVVVKKFFTRGRQSDEKRSKSKVSGEAGPTVGFSVLDIGVLPERGDDVSSDGDTMLNSSNGLPSDIPLSGTVALPLDGDHEGGDVSPPASEEKLLKDLCTQGHEKLIILLRPACALGNDYRLLAAKMGYTNEEIKYLESLREPVKELMTRYDKEGRTIAELLSLLQQIDRPDVVQDLQPYIDSTPFPREVKEREQRTNNNVVQRTVRKSYHAFVCFAEEDKAFVDNLVKKMENKNRNLHLCLPVRDFLPVGSHLETTALAIEQRCKKFIVILSKNYDSSQGAIYQAQIATSLAPGAKEKRIIPVLIDEEYRCSIPRTLSHITYLDYLRQDEKHFWNLLCDTLTRNI	,	XP_022799030.1
Strongylocentrotus purpuratus	ECHINODERMATA	>Spu_MyD88	MAAEIPEKEPKDENINKIERSMPATGIGWRTTNILSQYLRPPRPGSCDWRDMAEEMGFSYQLHIQNFALESDPVAKVLSAWCTKPGSNVGKLLDIIEKIERHDVLHELPAFLEEDCKRWKRTQAEARDPIQVPEVTGNFASSTSDELRGITLNDSPSGPPEMFDAYVCFAMADLEFVQQLRSQLESKPHNYKLCIDQRDLLPGGSHALVTAEIIKNRCNKMLVILSPEFLQSPSCDFQTKFAVSLEPGAMKRRIIPILVKPCDLPLIIRHITLCDFTKQDLRPWFWGRLRKAMSIR	,	XP_780663.2
Crassostrea gigas	MOLLUSCA	>Cg_MyD88	MSITSEQLIVEGKNVPLHALNMSVRSKLGTYLDPEGFVTGDYSNDYQGLAEVIGFTFQDITNFQRQSKPTQEMLYQWGTRPELSPTVDNLIKHLQPIGRSDDVITECAHLIKKDVDRYKQCHKDITGSKDMIQDPSVSQGPNRPSCDYVPESDKLGLVTIDDVKEKGDTLYYDAFVIYNPVGKDLEFVKELAGKMEAPPYNLKFCIPWRDDLPGGSRYEVSAHMIATRCRRTLVILSSDFLKSAAADFQLKFAHCLSPGARSKKVVPVFSAPCKMPGILRAVSFVDFTNPGLRDWNWPRLNAVLRCPLNPDPRDYMSEAELEELKLNAGVITKRMWYSTGVLTMNFPEESEDNTPYNG	,	NP_001292287.1
